# Supplementary material for: Mapping and analysis of Caenorhabditis elegans transcription factor sequence specificities
Source: eLife. 2015 Apr 23;4:e06967. doi: 10.7554/eLife.06967 (PMC4434323; doi:10.7554/eLife.06967)
Supplement: Figure 3—source data 1. — DOI: http://dx.doi.org/10.7554/eLife.06967.013 [file elife06967s002.xlsx]

## Sheet: figure-3-source-data-1
Figure 3- Source data 1: Table showing 8-mers bound by atleast one TF with an E-score >=0.45 for all the 129 C. elegans TFs analyzed by PBMs in this study
	bed-3	hlh-12	hlh-16	Y44A6D.3	atf-7	C27D6.4	D1005.3	F17A9.3	atf-6	atf-2	R07H5.10	xbp-1	atf-5	skn-1	jun-1	T27F2.4	zip-3	W08E12.1	Y51H4A.4	Y61A9LA.9	B0310.2	ham-2	mnm-2	die-1	egrh-1	odd-2	C46E10.8	ref-2	ztf-3	che-1	scrt-1	F10B5.3	F13H6.1	lin-48	ces-1	pag-3	lsy-27	lsy-2_lsl-1	F52B5.7	lsl-1	klf-3	F55C5.11	K02D7.2	K11D2.4	M03D4.4	ztf-14	ztf-16	egl-43	ztf-27
kmer	M0148_1.02d	M0172_1.02d	M0173_1.02d	M0254_1.02d	M0275_1.02d	M0276_1.02d	M0281_1.02d	M0323_1.02d	M0325_1.02d	M0326_1.02d	M0339_1.02d	M0340_1.02d	M0342_1.02d	M0343_1.02d	M0344_1.02d	M0345_1.02d	M0346_1.02d	M0347_1.02d	M0349_1.02d	M0350_1.02d	M0379_1.02d	M0380_1.02d	M0381_1.02d	M0382_1.02d	M0383_1.02d	M0384_1.02d	M0385_1.02d	M0386_1.02d	M0387_1.02d	M0388_1.02d	M0389_1.02d	M0445_1.02d	M0447_1.02d	M0448_1.02d	M0450_1.02d	M0451_1.02d	M0452_1.02d	M0453_1.02d	M0454_1.02d	M0455_1.02d	M0456_1.02d	M0457_1.02d	M0458_1.02d	M0459_1.02d	M0460_1.02d	M0461_1.02d	M0487_1.02d	M0489_1.02d	M0490_1.02d
AAAAAAAA	0.036905	-0.0228723	-0.0338321	0.103626	0.0846094	-0.22924	0.0876056	-0.0717121	0.211779	0.0742655	0.0960391	-0.155922	-0.192045	0.103792	-0.0531074	0.24682	-0.17342	0.033904	0.247675	0.407699	-0.0378824	-0.0867785	0.0709739	0.0730272	-0.0725939	0.0102215	0.405466	0.0118635	0.248089	0.103696	0.2804	0.195484	-0.1287	0.149584	-0.0286044	0.0189392	-0.0095655	-0.016848	-0.101581	0.299322	0.0899552	-0.29891	0.225182	0.499967	-0.125889	0.0920067	0.148103	-0.0354442	0.1215
AAAAAAAC	0.0468449	0.0634178	0.121785	0.131655	0.0516254	-0.0424132	0.249636	-0.0486377	0.22027	0.0579385	0.0820934	0.0322033	-0.0486847	0.14761	0.0766232	0.202058	-0.0773312	0.0643594	0.195442	0.321554	0.0670996	-0.0948063	0.119028	0.14834	0.0374376	0.0968173	0.398953	0.013407	0.199671	0.214231	0.218864	0.164517	-0.032245	0.133244	0.0852402	-0.0190424	-0.0225067	0.0626327	0.0736724	0.177595	0.171458	-0.186579	0.197062	0.498431	0.0784726	0.137075	0.131392	-0.0938834	0.0588221
AAAAAAAG	-0.0948262	-0.0956958	-0.0211245	0.030523	-0.0320281	-0.162571	0.0292127	-0.119659	0.115274	-0.00323363	0.0482328	-0.0292798	-0.163537	0.0713564	-0.0665045	0.0892013	-0.140441	0.0593635	0.113055	0.291952	0.0533773	-0.0724936	0.018429	0.0595915	-0.0958668	-0.0197932	0.403743	-0.0410836	0.198371	0.0854618	0.108923	0.0840158	-0.068829	-0.0656979	-0.174038	-0.109011	0.100781	0.00230842	-0.0829204	0.116462	0.00901801	-0.127369	0.0399587	0.498284	-0.0909144	0.131713	-0.0868354	-0.0276173	-0.150195
AAAAAAAT	0.108115	0.0270917	0.0924344	0.135572	0.122385	-0.134207	0.138608	0.0120076	0.126309	0.0489664	0.136888	0.0624395	-0.061972	0.187561	0.00425062	0.198882	-0.0808227	0.0260618	0.217973	0.362678	-0.000135018	-0.00236166	0.0179748	0.238464	0.0899507	0.104539	0.413201	-0.0709418	0.133072	0.0925208	0.148824	0.197112	-0.0715978	0.195003	0.0651526	0.236649	0.0265848	0.0554123	0.114979	0.192497	0.0974976	-0.0951268	0.228773	0.497748	0.0148309	-0.0338174	0.143885	-0.0437419	0.119364
AAAAAACA	0.120099	0.0980536	0.0834034	0.136313	0.0760082	0.0463169	0.187953	0.10482	0.174597	0.0846043	0.0713724	0.0937996	0.00132442	0.167057	0.0453077	0.185713	0.0256857	0.136819	0.20803	0.299114	0.0112993	0.101705	0.113864	0.124788	0.0301121	0.100762	0.377532	0.0866334	0.170171	0.167315	0.202303	0.18667	-0.0147393	0.0935319	0.0646423	0.102374	-0.00804565	0.00773282	0.15733	0.176288	0.0642731	-0.16148	0.150231	0.495412	0.216958	0.0983751	0.0854171	-0.0626395	0.0294363
AAAAAACC	-0.0427924	-0.00769077	0.0626948	-0.0055786	0.0306714	-0.0969607	0.0937208	0.0202784	0.099949	0.0877097	0.0536651	-0.0219589	-0.0270104	0.135162	0.0545448	0.137391	-0.066483	0.0450928	0.146209	0.256397	0.199754	-0.0818149	0.0816518	0.115474	0.0296919	0.064015	0.386466	-0.0603914	0.12331	0.117236	0.1612	0.0496897	-0.0732284	0.0808921	-0.0145718	0.030222	-0.0115793	0.0239329	0.0860079	0.186334	0.146289	-0.20664	0.0688619	0.493408	-0.00742261	0.188825	0.0796102	0.00903325	-0.0760956
AAAAAACG	-0.0107559	0.0715845	0.0448469	0.0863702	0.100257	-0.0633352	0.137026	-0.0111535	0.191286	-0.0403059	0.0737775	0.0882885	-0.0311982	0.0688952	0.0613454	0.0867649	-0.0863268	0.0546237	0.155637	0.270246	-0.114249	-0.116372	0.0578614	0.105086	-0.0468073	0.0889857	0.216785	-0.0835072	0.126818	0.0110216	0.108548	0.0824538	-0.114036	0.10978	0.0310296	-0.0948251	-0.0248485	0.0356361	0.0220922	0.153749	0.108447	-0.0918785	0.0924743	0.493222	-0.0321264	0.112362	0.104956	-0.0613693	-0.0948769
AAAAAACT	0.189619	0.153439	0.156741	0.147225	0.148592	0.0451607	0.276527	0.15705	0.242817	0.16048	0.168854	0.172273	0.125455	0.167307	0.104568	0.203866	0.0365843	0.163304	0.209834	0.353167	-0.00819081	-0.0333415	0.128858	0.271514	0.103919	0.209376	0.325854	0.0332219	0.192136	0.206342	0.254029	0.24509	0.0370197	0.205863	0.195151	0.0761329	-0.0140252	0.0405565	0.10714	0.18388	0.206244	-0.151122	0.248028	0.4931	0.0575549	0.0309788	0.153572	-0.0019233	0.0767369
AAAAAAGA	-0.0249767	0.0114109	0.0518968	0.19223	0.0260607	-0.115981	0.075358	0.0419278	0.126323	0.0929903	0.087786	-0.00779193	-0.0482962	0.120646	-0.0403434	0.141469	-0.0377536	0.0718677	0.146299	0.26091	0.0353173	-0.0465025	0.167582	0.113768	0.0413018	0.0634036	0.390976	0.0737057	0.277519	0.242165	0.165008	0.126239	-0.00693733	0.0465108	0.0290879	0.0510058	0.0628552	-0.0517713	-0.0615753	0.194641	0.0993181	-0.136302	0.129896	0.494546	-0.0875094	0.11123	0.0942197	0.226765	-0.0069236
AAAAAAGC	0.0858358	0.0735332	0.0839876	0.0632185	0.0668563	0.0977436	0.155	0.0488593	0.153238	0.0178756	0.00182332	0.0945422	0.0436378	0.172951	0.109776	0.166076	0.0652523	0.149183	0.17296	0.299144	0.000129916	0.249127	0.0994432	0.205316	-0.0181822	0.157609	0.373298	0.0498203	0.13706	0.0906976	0.17218	0.130013	-0.00152557	0.0364317	0.0904694	0.0821465	0.324151	0.0210947	0.116222	0.132122	-0.00790306	-0.0949868	0.125268	0.493368	0.100401	0.0366102	-0.00400194	0.0269845	-0.00139766
AAAAAAGG	-0.0802996	-0.0587064	-0.0466262	-0.0579271	-0.101416	-0.213056	-0.0134914	-0.116934	0.0708398	-0.100304	0.0507874	-0.141033	-0.230193	0.0139783	-0.123816	0.0138527	-0.236971	-0.0327836	0.0271886	0.199046	-0.0876846	-0.141666	-0.0475322	-0.0386713	-0.145597	-0.0605245	0.38818	-0.145438	0.00304175	0.0156752	0.116158	0.107428	-0.0552981	-0.135811	-0.16085	-0.126354	-0.0693052	-0.0778093	-0.0912721	0.0169473	0.0190418	-0.0299726	0.0179153	0.492042	-0.0992965	0.343995	0.104899	-0.140172	-0.072166
AAAAAAGT	0.0876843	0.0535792	0.176101	0.0362565	0.0896124	-0.0332103	0.175517	0.0435107	0.163683	0.107687	0.0953126	0.161609	0.0518553	0.118474	0.134438	0.203704	0.00405024	0.147085	0.207379	0.294891	0.0690366	0.0444017	0.065005	0.20069	0.0695842	0.106602	0.340782	0.0125048	0.114831	0.153421	0.155284	0.151676	0.0379697	0.185029	0.0445736	0.118235	0.0758979	0.138815	0.0578543	0.20744	0.154301	0.0974901	0.139709	0.494163	0.0842187	0.101767	0.0888289	-0.0665415	0.169134
AAAAAATA	0.0827357	0.133457	0.245858	0.144568	0.174492	0.0100802	0.251202	0.134516	0.215079	0.159145	0.178675	0.208808	0.0569571	0.212522	0.144695	0.248526	0.0222991	0.125315	0.2996	0.399465	0.0179747	0.0247955	0.0906698	0.198993	0.14116	0.17753	0.442967	0.0719923	0.147901	0.144897	0.259752	0.266433	0.00486873	0.240201	0.165789	0.144782	0.0139278	0.0909177	0.164291	0.21351	0.205541	-0.103744	0.248343	0.493857	0.115058	0.154316	0.0692307	0.0153552	0.0637838
AAAAAATC	0.00850686	0.0982657	0.0627722	0.0645097	-0.0357686	-0.137719	0.0158807	0.00719069	0.0771926	0.0102303	0.0549927	-0.00789255	-0.0714521	0.0899746	-0.0179362	0.0787182	-0.134199	-0.0220588	0.115699	0.309163	-0.174461	-0.0429903	-0.108915	0.0902841	0.0851674	0.125329	0.339416	-0.122271	0.104787	0.0875112	0.107029	0.237547	-0.0812019	0.0695936	0.100131	0.470976	0.000594633	-0.0060018	0.0819079	0.103765	0.0521333	-0.0569354	0.128264	0.492136	0.00827898	-0.106924	0.153293	-0.0806366	0.102077
AAAAAATG	0.0199848	0.0993327	0.0479533	0.088006	0.104461	-0.0634914	0.0845446	-0.00320814	0.101891	0.0573442	0.0739994	0.0483602	-0.00825433	0.152565	0.103734	0.0882529	-0.0463712	0.147687	0.176051	0.289443	0.0988879	-0.0408568	0.0295399	0.108392	-0.0166032	0.157077	0.415953	-0.0374996	0.0757045	0.0921037	0.181197	0.214328	0.103997	0.0921962	0.067186	0.0062746	-0.0295314	0.0982116	0.087363	0.195821	-0.000834259	-0.0648105	0.112613	0.492264	0.0561836	-0.00438349	0.144338	0.0536554	0.108575
AAAAAATT	-0.0444522	-0.0499693	-0.0442061	0.1566	-0.010595	-0.214554	0.129362	-0.119736	0.0295413	-0.0975719	0.238942	-0.0551696	-0.0579545	0.109782	-0.0912218	0.0950389	-0.271161	-0.0765694	0.157593	0.336855	-0.0354064	-0.0782317	-0.11172	0.201399	-0.0473059	-0.0696232	0.362319	-0.16891	0.0163747	-0.0193281	-0.0147745	0.264181	-0.244629	-0.006837	-0.13363	-0.07723	-0.00952407	-0.0304427	-0.100438	0.112352	0.0186393	-0.161734	0.00436326	0.489781	-0.00575054	-0.188993	0.0540781	-0.0615696	-0.169183
AAAAACAA	0.108912	-0.0351417	0.123029	0.14355	0.121935	0.0906281	0.204656	0.0692244	0.161183	0.0432081	0.134488	0.107511	0.113022	0.109418	0.0721387	0.162037	0.0887905	0.107061	0.152583	0.308416	-0.0567763	0.053663	0.068611	0.240187	0.0650921	0.00998506	0.30968	-0.0312706	0.143855	0.152844	0.228148	0.169066	-0.0983264	0.148876	0.0848615	0.0541289	0.0370715	-0.0278191	0.151275	0.190259	0.0852954	-0.101657	0.209088	0.483997	0.113619	-0.0439844	0.0956409	-0.0447317	-0.0677503
AAAAACAC	0.0279878	0.101052	0.096202	0.038611	0.131651	0.115375	0.131038	0.113201	0.179313	0.0670376	0.00667727	0.14327	0.0196428	0.133398	0.08719	0.208725	0.104604	0.126103	0.184678	0.207973	0.0124928	-0.0370663	0.0239971	0.127055	0.0406057	0.0741046	0.310501	0.167085	0.21056	0.0397624	0.256957	0.135768	-0.0408296	0.120083	0.0595204	0.0880948	-0.127229	0.0516353	0.13314	0.0969527	0.139827	0.0611783	0.148695	0.481153	0.0995612	0.190799	0.0260824	-0.126071	0.239618
AAAAACAG	0.055279	0.29587	0.146817	0.187436	0.101925	0.0611075	0.131478	0.165287	0.218591	0.11114	0.0366221	0.132388	0.0450901	0.141702	0.112574	0.222808	-0.0177047	0.135194	0.23778	0.309023	-0.0627316	-0.0832954	0.0990676	0.190709	-0.105109	0.144741	0.291808	0.17747	0.0995453	0.042857	0.167344	0.104708	0.0705027	-0.0496783	0.00766991	0.128302	-0.00265211	0.10989	0.168083	0.230652	0.0478879	-0.0997017	0.168471	0.480253	0.171877	0.122975	0.0411332	-0.0074704	-0.0658322
AAAAACAT	0.0119204	0.15905	0.123366	0.0044356	0.119826	0.0387687	0.122457	0.0148959	0.164434	0.0243796	0.0627571	0.10345	0.026546	0.0555725	0.00671985	0.139045	-0.0315979	0.0669604	0.189856	0.23632	0.00350121	-0.00895173	0.00992388	0.149502	-0.011094	0.142861	0.338722	0.0368646	-0.000334597	0.104762	0.0622763	0.0668754	-0.0463868	-0.0169739	-0.0376913	-0.00563778	-0.00319304	-0.0465208	0.114794	0.160152	0.122536	-0.171422	0.110062	0.480106	0.0752214	0.0207062	0.103969	0.0608383	0.0654659
AAAAACCA	-0.158657	-0.0369969	0.00990211	-0.103339	-0.0442354	-0.125451	-0.0146796	0.0181314	0.0908421	-0.0139103	0.0583843	-0.0740738	-0.0775923	0.13143	-0.0137829	0.12607	-0.0421739	0.00867462	0.0857188	0.144543	0.00223242	-0.0382124	0.02009	0.059927	-0.101822	-0.0882996	0.32493	0.037211	0.0115113	-0.00727159	0.237098	0.00921594	-0.02933	-0.00637978	0.0115884	0.0618811	-0.0652619	-0.0539213	0.0648738	0.20337	-0.00248082	-0.205531	0.0510824	0.483061	-0.0477045	-0.00597749	0.036135	0.0278556	-0.0557811
AAAAACCC	-0.0444012	-0.0926169	-0.00468043	-0.0622143	-0.0371647	-0.250367	0.0423711	-0.101728	-0.0286217	0.0294963	0.039804	-0.040695	-0.132373	0.0618842	-0.0640107	0.041931	-0.206456	0.009134	0.0860314	0.166409	0.0382128	0.0376559	-0.0109316	-0.00359683	0.0579218	0.0568565	0.335377	-0.0974765	0.0786236	0.11285	0.11635	0.10952	-0.137525	0.0528455	0.0285746	-0.0167045	-0.0513679	-0.0685934	0.116278	0.0532269	0.016869	-0.191404	-0.0474752	0.473385	0.0145986	0.207422	0.112285	-0.195471	-0.0790978
AAAAACCG	-0.0120694	0.051961	0.00738325	0.00609386	-0.00598013	-0.063228	0.107539	-0.00150824	0.0386551	0.00164652	0.067072	-0.00246436	-0.0283409	0.0636347	0.0137928	0.0654923	-0.0537538	0.0170348	0.0843435	0.166405	-0.216549	-0.12209	0.0206573	0.155435	-0.0711148	0.0902282	0.235665	-0.0597113	-0.00864539	0.0267526	0.0893437	0.00688452	0.0437445	0.10811	-0.0989274	-0.0729694	-0.132889	0.147688	0.0381845	0.0931246	0.0287809	-0.159029	0.0195829	0.474691	-0.0041325	0.0586853	0.0265347	-0.0640941	0.0221448
AAAAACCT	-0.00284129	0.107225	0.174609	0.0846608	0.015958	-0.0138088	0.171624	0.0276148	0.165803	0.0275539	0.117278	0.136673	-0.00847784	0.0457679	0.0620427	0.0793975	-0.0652863	0.0313576	0.143699	0.283505	0.0947176	-0.110445	-0.0365962	0.231076	0.13218	0.124185	0.332048	0.0199406	0.122226	0.228686	0.185402	0.0571297	-0.0561125	0.072209	0.0300034	0.0615038	0.0456718	0.0783713	0.105068	0.149096	0.169813	-0.128646	0.128686	0.474477	-0.0209019	0.141717	0.107195	-0.030649	-0.0626641
AAAAACGA	0.0838736	0.161111	0.0700634	0.0322573	0.0835367	0.049891	0.166073	0.0809367	0.189197	-0.0290776	0.0483313	0.0637841	-0.0142349	0.108797	0.0195473	0.138924	-0.0378209	0.0366571	0.121315	0.176734	0.0510167	-0.0683262	0.137338	0.158124	-0.0224441	0.0718993	0.165473	-0.0366938	0.112238	0.0912642	0.121172	0.159688	-0.0162276	0.0668293	0.11719	-0.0325756	-0.0551765	0.00763989	0.0639638	0.194315	0.155198	-0.0664127	0.101037	0.48055	-0.0253733	0.0560433	0.0857479	0.0756201	-0.00253001
AAAAACGC	0.0497664	0.066932	0.108223	0.308172	0.0980603	0.0753602	0.205099	0.017704	0.208133	0.0498326	0.117559	0.148563	0.130029	0.14875	0.154635	0.123324	-0.0300431	0.12895	0.107404	0.191273	-0.131036	-0.0533058	0.183583	0.160587	0.0552901	0.133513	0.0923508	0.0219255	0.126059	0.0939215	0.0495811	0.119248	-0.0943224	0.0605784	-0.015718	0.0258241	0.0831806	-0.0117629	0.156129	0.100235	0.20815	-0.204916	0.157885	0.477993	0.147149	-0.00259641	-0.0273614	-0.173723	-0.0481128
AAAAACGG	-0.00498394	0.0644739	-0.0208106	-0.055974	0.0332696	-0.0255927	0.0414541	-0.0126648	0.0559259	-0.0352973	-0.12478	0.0154611	-0.000398922	0.0942439	0.0606225	0.0333459	-0.0713165	-0.0567164	0.0123456	0.113079	-0.118088	-0.165955	-0.0205908	0.0304763	-0.0440093	0.109553	0.194423	-0.104523	-0.01095	-0.0476047	0.0361148	0.116888	-0.01426	0.128776	-0.0861948	-0.0495242	-0.136863	0.0120514	-0.110454	0.0898907	0.0817037	-0.0906852	0.0475733	0.472478	-0.00615287	0.111578	0.155147	-0.0982302	-0.0228043
AAAAACGT	-0.0979879	0.0118963	-0.0525758	-0.0732569	0.135932	0.0994376	0.108755	-0.0583682	0.224369	-0.0947001	0.136519	0.0797985	-0.00482016	0.00877451	-0.0320057	-0.0288541	-0.0452215	0.0682602	-0.00714008	0.165988	-0.208487	-0.0578123	-0.0589075	0.0449286	-0.0910436	-0.0674411	0.161668	-0.165885	-0.0122806	-0.0320543	-0.00720576	0.0990957	-0.119414	-0.0623701	-0.049191	0.0852936	-0.125451	0.0680899	-0.000768264	0.131173	-0.0319919	0.110211	0.00107408	0.475374	0.0167681	-0.0154402	0.0355937	-0.152969	-0.0928115
AAAAACTA	0.170594	0.15281	0.26959	0.166443	0.242055	0.170491	0.299296	0.169283	0.290841	0.218959	0.152039	0.252199	0.232349	0.225269	0.160161	0.231037	0.200655	0.279668	0.291013	0.359239	-0.0439465	0.091166	0.198063	0.32129	0.147918	0.247086	0.300146	0.0607972	0.268863	0.217519	0.319129	0.24324	-0.0630718	0.241778	0.155305	0.19565	0.0714585	0.186412	0.12914	0.269244	0.275178	-0.214083	0.261828	0.485542	0.0996725	0.129567	0.153357	0.0696701	0.135787
AAAAACTC	0.0751858	0.0326634	0.0560462	0.00824816	0.071683	0.020776	0.154704	0.0996942	0.119472	0.0277587	0.0701726	0.110811	0.0343809	0.0706114	0.0676457	0.060799	-0.079641	0.118539	0.0833485	0.245028	0.140319	-0.0506807	-0.00969234	0.225072	0.0587775	0.0862671	0.344076	0.0831385	-0.00662369	0.118735	0.195071	0.194645	-0.0303726	0.10939	0.0890867	0.0182351	-0.0599487	-0.0492898	0.116966	0.0935298	0.195769	-0.0630664	0.12016	0.477686	-0.0141228	0.023717	0.129089	-0.0387423	-0.0403203
AAAAACTG	0.00715753	0.0999924	0.0139655	0.009184	-0.0490256	-0.0599386	0.0501615	-0.0116651	0.0290294	-0.018023	-0.00352524	-0.0180327	0.0251009	-0.00523334	0.0153006	0.0385609	-0.089004	0.0287796	-0.00620255	0.130179	-0.0887587	-0.077988	-0.0629	0.0730172	-0.0349724	0.0694791	0.27483	-0.0790848	0.0650221	0.0419824	0.0283969	0.121765	-0.0153179	0.0299813	0.0803741	-0.0470597	-0.049206	0.0596157	-0.049548	0.118597	0.0296125	-0.164809	0.0949346	0.475593	0.0822374	-0.145326	0.0545435	-0.085628	-0.00761424
AAAAACTT	0.174102	0.0974171	0.113507	0.105323	0.0895289	0.0678491	0.29383	0.0783223	0.197416	0.110491	0.157644	0.141006	0.127984	0.107463	0.160603	0.166891	-0.0054192	0.212097	0.211168	0.292944	0.0119376	-0.103811	0.0915163	0.251103	0.117298	0.0856567	0.319542	-0.0996285	0.153186	0.151296	0.243593	0.245085	-0.0152959	0.200604	0.138365	0.038379	0.0389531	0.0362813	0.0419959	0.149613	0.155809	-0.0605814	0.266204	0.482309	0.0792081	-0.0368031	0.136605	0.0347836	-0.0665608
AAAAAGAA	0.140565	0.171484	0.158815	0.14801	0.147013	0.0280131	0.298871	0.0559611	0.268971	0.216186	0.214762	0.0997624	0.0901664	0.193657	0.159546	0.298457	0.132393	0.199539	0.329317	0.344898	0.11113	0.0197962	0.231379	0.231864	0.114349	0.195971	0.385976	0.0253771	0.265057	0.229163	0.275852	0.277051	-0.0187954	0.228166	0.150542	0.0803232	0.181112	0.105707	0.0469018	0.293179	0.169965	-0.287801	0.326819	0.484364	0.067401	0.123672	0.215908	0.155083	0.092025
AAAAAGAC	-0.0963698	0.0420935	0.0603981	0.116488	0.0197024	-0.00698554	0.0225092	0.013886	0.107482	-0.0290461	-0.0534795	-0.0336809	-0.0955816	0.0456902	-0.063609	0.0811162	-0.0643283	-0.0222656	0.111097	0.208561	-0.0443418	-0.0838937	-0.0588894	0.112316	-0.0888169	0.0713488	0.345768	-0.00362035	0.191849	0.0274134	0.188266	0.0903263	-0.00124141	-0.00244394	-0.00409336	-0.0637221	-0.0463457	-0.0348678	-0.0664896	0.105505	0.103428	0.0553394	0.0958968	0.470704	-0.0384552	0.136569	0.0638545	0.0704711	0.0310528
AAAAAGAG	-0.0428679	-0.170592	-0.0647087	-0.0447734	-0.118034	-0.207963	-0.0242529	-0.101619	-0.0439808	-0.0829095	-0.0293702	-0.0665238	-0.156955	-0.0399739	-0.113949	0.0429312	-0.187527	-0.0811005	0.0365316	0.106187	0.172423	0.00826951	-0.0479135	0.0553231	0.0600243	-0.0769037	0.365442	-0.123591	0.177022	0.152686	0.0489101	0.0481659	-0.0856921	0.065296	-0.0146701	-0.0944525	0.0341794	-0.00290904	-0.136426	0.0691679	-0.0183097	-0.100513	0.0383413	0.471025	-0.132917	0.0944632	-0.0673357	0.0716602	-0.0971431
AAAAAGAT	0.0436706	-0.0191866	0.094435	0.111825	0.109403	0.00760203	0.136794	0.100174	0.138078	0.0945043	0.154009	0.105398	0.0901846	0.148155	0.00327431	0.137386	0.0401877	0.132401	0.18149	0.301574	0.010994	-0.0494607	0.182526	0.146745	0.0119985	0.15008	0.350299	-0.069521	0.141917	0.137312	0.192246	0.261002	-0.160344	0.0790355	0.0948207	0.238004	-0.00186109	0.0324225	0.0736189	0.157948	0.0161473	-0.180931	0.113506	0.476148	-0.0277547	0.0414919	-0.00697619	0.323273	0.0309973
AAAAAGCA	-0.0870394	0.0442792	-0.0826953	-0.0807614	-0.0610796	-0.0966963	-0.00702409	-0.110916	-0.00997849	-0.0318008	0.051519	-0.0815	-0.100465	-0.0749819	-0.0372555	-0.0119962	-0.109471	0.0055789	0.0274808	0.218273	-0.0158012	0.314656	-0.0170152	0.0614895	-0.0884778	-0.122281	0.307232	-0.0916687	-0.0355855	-0.0821514	0.0635252	0.0573541	-0.138017	-0.0897002	-0.100562	0.0231684	0.367127	-0.203612	0.00585998	0.0109535	-0.0892026	-0.188045	0.0632408	0.486653	-0.055106	-0.0807389	0.010587	-0.130902	-0.0787933
AAAAAGCC	-0.0669644	-0.0123486	-0.0707603	-0.0388316	-0.134932	-0.171454	-0.112987	-0.0457007	-0.0462423	-0.0784276	-0.144323	-0.088834	-0.204342	-0.117139	-0.0857775	-0.0753261	-0.166797	-0.058344	-0.0454621	0.114439	-0.0701865	0.389406	-0.167631	-0.0680007	-0.0873084	0.00193319	0.307723	-0.0853707	0.0699986	-0.00530205	0.0479033	0.0828251	0.0192747	-0.103649	-0.137179	-0.176631	0.403711	-0.0472003	0.00101013	0.0257417	-0.0355609	-0.0707758	0.0164614	0.476871	-0.0769594	-0.0434768	-0.0532896	-0.195638	0.012178
AAAAAGCG	-0.0610175	0.0104191	-0.0120441	0.0794587	-0.0784683	-0.123841	0.115002	-0.0594808	0.0376538	0.0394823	0.0237786	0.0277174	-0.1134	0.0456818	0.0777882	0.0321559	-0.170171	0.0736818	0.0307926	0.135854	-0.126752	0.293408	-0.0526166	0.0165737	0.00458827	0.0234274	0.159794	0.021426	0.103906	0.0416823	0.11572	0.138513	-0.0335745	-0.0153795	-0.123459	0.0250389	0.270606	-0.167415	0.0461954	0.0108935	0.0239056	-0.065522	0.118936	0.481392	-0.0628381	-0.048493	-0.0185117	0.0121782	0.0880876
AAAAAGCT	-0.0220262	0.0282154	0.00884113	0.0362849	-0.102871	-0.179954	0.132911	-0.0101116	0.0357801	-0.0446174	0.0369381	-0.0210507	0.00101516	0.0494779	0.000835512	0.000470401	-0.124328	-0.027495	0.0561484	0.129209	0.017067	0.430962	0.0075249	0.0930696	0.0331455	0.10843	0.212311	-0.0292526	0.0611981	0.111011	0.0638857	0.139811	-0.101846	0.0763349	0.111147	0.0653914	0.441318	-0.155369	-0.0301411	0.00757188	0.0390537	-0.190422	0.123827	0.471287	-0.0119254	-0.0561758	0.11147	-0.031947	-0.0174405
AAAAAGGA	0.0164997	-0.105763	-0.0263029	-0.0356468	-0.0516948	-0.0874548	0.0187262	0.00350897	0.0257133	-0.0121268	0.0230221	-0.0156745	-0.111974	0.0629473	-0.0520533	0.0570703	-0.139147	-0.0527768	0.0587001	0.145871	0.047043	-0.0924429	0.0454302	0.00449206	-0.0743009	0.0163436	0.282097	-0.085392	0.138788	0.139659	0.132394	0.188699	0.117614	0.0441391	-0.0208913	0.107837	-0.125317	-0.109992	0.0694599	0.0253262	0.0555836	-0.0393671	0.0399549	0.484527	-0.0578119	0.0845373	0.246972	0.129428	-0.0603702
AAAAAGGC	-0.118384	0.0210661	-0.0577273	-0.0315146	-0.0209567	-0.0232398	-0.0327027	-0.0536577	0.0570795	-0.081109	-0.039375	-0.0723965	-0.0363055	-0.0445239	-0.124506	0.0237254	-0.0846826	-0.0766458	-0.000879832	0.124375	-0.127313	0.00750316	-0.067855	0.0206205	-0.120607	0.0174221	0.24476	-0.0246962	0.0664828	0.0300892	0.0368506	0.00769391	-0.0635046	-0.01165	-0.0953802	-0.160605	-0.0578227	-0.0058438	-0.0483662	0.0103773	0.180152	-0.0467024	-0.0102406	0.471777	0.0222304	0.193588	-0.00400325	-0.0963011	0.0684387
AAAAAGGG	-0.166077	0.0277159	-0.0554038	-0.0457518	-0.11536	-0.229384	-0.081999	-0.11633	-0.0721058	-0.0516727	0.0392839	-0.0794784	-0.210618	0.0582518	-0.0724628	0.0779843	-0.227676	-0.101155	0.0600798	0.0785189	-0.0548309	-0.166844	-0.0968781	-0.0882973	-0.167349	-0.0517211	0.356044	0.00225781	0.105808	0.00592528	0.0475864	0.185466	0.0412485	-0.121171	-0.100695	-0.121114	-0.084764	-0.106329	0.0180531	0.0456242	0.0385422	0.0234965	-0.00106366	0.464346	-0.130734	0.433593	0.188813	-0.0541471	-0.0541056
AAAAAGGT	-0.09149	-0.0968172	-0.119541	-0.077187	-0.078134	-0.223792	0.00212084	0.0293075	0.0171034	-0.135271	0.0277175	-0.159486	-0.193249	-0.0548645	-0.076372	-0.0070085	-0.217609	-0.0457911	-0.000803436	0.206134	-0.0947935	-0.144248	-0.0662898	-0.0194732	-0.0983638	-0.0820647	0.271273	-0.0805911	-0.0564304	-0.0130772	0.0487269	0.128816	0.0142672	-0.113897	-0.0235046	-0.14193	-0.0880261	-0.0100644	-0.0894931	-0.0363145	0.0656084	0.00815047	0.013564	0.477172	-0.031794	0.371673	0.0507071	-0.170369	0.0274918
AAAAAGTA	0.022998	-0.0165016	0.0167746	-0.0455147	-0.0971888	-0.0996226	0.116202	-0.0831649	0.04003	-0.0328807	0.0823323	0.0137918	0.00920789	-0.0615503	0.00943727	0.00122047	-0.17861	0.0267478	0.0590142	0.194554	-0.0470701	-0.194049	-0.12844	0.0437969	-0.0676793	0.0775835	0.297974	-0.120204	0.0926565	0.0199611	0.0185501	0.090477	-0.0801066	-0.108002	-0.177123	-0.067893	0.0441461	0.0707978	0.108531	0.122869	0.115536	-0.0686528	0.0607939	0.487548	0.0357229	-0.0379239	-0.0503466	-0.150924	-0.14034
AAAAAGTC	0.0305987	-0.0165638	0.0540283	-0.0209189	-0.0436022	-0.157361	0.104847	0.0519514	0.0660349	0.0367906	0.0171372	0.137425	0.0456333	0.212693	0.0904061	-0.0214133	-0.0405961	0.054133	0.0871539	0.202964	0.00957899	-0.0512445	-0.0280174	0.112283	0.151432	0.0657875	0.264198	-0.039401	-0.0459635	0.037883	0.0772183	0.096973	0.0492432	0.110348	0.0203135	0.0995338	0.0700344	-0.0101962	0.0142741	0.133041	0.0331864	0.185478	0.0665439	0.465888	0.0783175	0.0904194	0.0164406	-0.10999	0.0237311
AAAAAGTG	-0.0210956	-0.0666627	-0.00448964	0.0214429	-0.0311932	-0.12551	0.025949	-0.021801	0.0167714	0.0345073	0.0635196	-0.0177617	-0.0487084	-0.0600194	-0.0656285	0.0103311	-0.10491	-0.00772181	0.055002	0.136844	0.0187057	-0.100708	-0.0785231	0.058637	-0.136442	-0.0366264	0.334066	-0.123109	0.0167789	0.129216	0.103777	0.0703759	0.0683803	-0.0713761	-0.0299348	0.0888938	0.0751404	-0.0623866	0.0284097	0.0101983	-0.0514437	0.079674	0.0196682	0.473336	-0.0799112	-0.0155577	0.0775843	-0.0173402	-0.108477
AAAAAGTT	0.0486816	0.0763859	0.0868593	0.00548839	0.0443726	-0.0238122	0.205268	0.00218369	0.216199	0.114575	0.177798	0.151428	0.068834	0.0689186	0.116206	0.161952	-0.0127167	0.156955	0.224618	0.29312	0.122062	0.0724277	-0.0156581	0.307988	-0.0466043	0.0406119	0.2945	-0.0326213	0.0875465	0.0533724	0.152163	0.281893	-0.114573	0.126672	0.0505844	0.0865183	0.0828951	0.000511587	0.00507447	0.143671	0.0889351	-0.22825	0.155254	0.483691	0.0460455	-0.0405593	0.0624789	-0.0802975	-0.0561337
AAAAATAA	0.225809	0.259159	0.297152	0.231847	0.35154	0.170891	0.364331	0.240632	0.365185	0.29225	0.237863	0.308916	0.221618	0.362959	0.262783	0.402424	0.226883	0.246335	0.400381	0.44993	0.108512	0.0976594	0.286364	0.353991	0.215565	0.312412	0.44292	0.140512	0.360968	0.265667	0.354758	0.342984	0.0748027	0.27016	0.303773	0.231153	0.131832	0.159889	0.233183	0.357825	0.226952	-0.00741925	0.380017	0.484105	0.216651	0.283994	0.214117	0.0984115	0.123053
AAAAATAC	0.0557659	0.054579	0.0178603	-0.00636853	0.0557005	-0.0113044	0.102811	-0.0442965	0.140937	-0.111173	0.0138686	0.0779793	0.0342388	0.000195788	-0.015794	0.0752203	-0.0697778	0.000844349	0.04889	0.237494	0.0363105	-0.200816	-0.103205	0.0906588	0.0138944	-0.0411075	0.32646	-0.0937971	0.0671041	-0.0235134	0.0503403	0.00335196	-0.189316	-0.0242283	-0.00484285	-0.0494011	-0.14821	0.318227	-0.0139682	0.18037	0.195284	-0.252239	0.165235	0.479228	0.043973	-0.0322903	0.0433839	-0.0320989	0.0177963
AAAAATAG	-0.0995315	-0.0506266	0.0656249	-0.0148477	0.0738297	-0.103955	0.0344019	0.0748229	0.0883841	0.0385801	0.0565366	0.0277389	-0.0527958	0.07677	-0.0317896	0.0615796	-0.0478927	-0.0073495	0.0696928	0.299787	-0.0750366	-0.0412493	0.0918355	0.121896	0.104288	0.0851209	0.338706	-0.0192915	0.150023	0.0911723	0.183839	0.100248	0.00511853	0.0159252	-0.00737388	-0.0378802	-0.0670078	0.0961175	0.111402	0.168846	0.0056098	-0.0926152	0.10109	0.473865	-0.0212784	0.090324	0.011412	-0.019135	0.0135087
AAAAATAT	0.164044	0.102798	0.262994	0.184824	0.200816	0.0868982	0.257543	0.122428	0.230987	0.0999921	0.279091	0.190695	0.170505	0.23513	0.123712	0.19366	0.0885489	0.124309	0.29043	0.427131	-0.0282411	0.0213533	0.0747738	0.248366	0.128284	0.0870184	0.41448	-0.0109344	0.0794715	0.157828	0.208358	0.227433	-0.0961617	0.171181	0.11885	0.139678	-0.0710732	0.031346	0.223405	0.195729	0.17379	-0.0354103	0.198665	0.481648	0.113136	0.0352369	0.0827045	-0.0926792	0.0527511
AAAAATCA	-0.0673256	0.0531409	-0.0476746	-0.0298513	-0.00300098	-0.130582	0.0864497	-0.103573	0.0512967	-0.0168543	0.0260394	-0.0529751	-0.0507299	0.269064	0.00611587	-0.00673115	-0.0486846	-0.00172899	0.0644423	0.274732	-0.138714	-0.0733633	-0.0580302	0.0903914	-0.0299235	0.0275843	0.342573	-0.154509	0.0724353	0.0171249	0.0789155	0.0673903	-0.0127054	0.0121514	0.0145042	0.483904	-0.0306557	-0.0405398	-0.00282325	0.100161	0.142579	-0.175837	0.116953	0.480974	-0.00787986	-0.080826	0.0112663	-0.0366593	0.00279824
AAAAATCC	0.00187126	-0.116529	-0.0414016	-0.0794437	-0.102992	-0.226218	-0.00937844	-0.143555	-0.133234	-0.0553873	-0.0938858	-0.0834336	-0.147839	-0.00700362	-0.0682541	-0.0316941	-0.215312	-0.0527105	-0.0361122	0.230627	0.0199649	-0.140469	-0.159534	0.0207873	-0.0673225	-0.0624693	0.339911	-0.0548207	-0.0289627	-0.0691641	-0.0408649	0.129873	-0.0750826	-0.00766277	0.0855927	0.37645	-0.215519	-0.103761	0.0311535	0.0300724	-0.0842873	-0.105109	0.0358123	0.459668	-0.0181276	-0.0275246	0.387375	-0.0223829	0.0645627
AAAAATCG	0.125093	0.074051	0.217109	0.0887343	0.129693	0.10184	0.184961	0.157246	0.200876	0.132955	0.167784	0.221366	0.124215	0.113673	0.150477	0.21682	0.0161868	0.112645	0.225831	0.341901	0.00281927	0.0183826	0.0577884	0.235691	0.158073	0.151568	0.266791	-0.107844	0.13095	0.236544	0.205882	0.270843	0.0100384	0.131418	0.148603	0.400237	0.0952825	0.128482	0.16516	0.235039	0.140253	-0.10375	0.204665	0.465811	0.189096	0.0309216	0.146269	0.0540799	0.0778979
AAAAATCT	0.0192494	0.0297564	0.0164576	-0.126787	-0.144007	-0.224236	0.0394024	-0.127638	0.00246234	-0.12541	0.00890764	-0.0895288	-0.0900594	-0.044472	-0.108955	-0.0548934	-0.227441	-0.0339265	0.0315594	0.208607	-0.0575539	-0.171749	-0.131309	0.0401513	-0.0979657	-0.0410517	0.318823	-0.0444425	0.0949438	0.00798178	0.0458221	0.0552301	-0.216729	-0.0823171	-0.00640809	0.476208	-0.111982	-0.150682	-0.0802859	-0.0601238	0.104062	-0.268014	-0.0378984	0.445949	-0.163275	-0.0836039	-0.0124566	-0.00240206	-0.138594
AAAAATGA	0.0799584	0.14706	0.173594	0.178858	0.32161	0.0163592	0.244598	0.134437	0.206643	0.159775	0.168798	0.221711	0.191382	0.222841	0.190579	0.219124	0.207997	0.176951	0.22951	0.328107	0.152331	-0.0200336	0.222361	0.200794	0.185681	0.194473	0.298098	0.0194278	0.154	0.168851	0.212864	0.196435	0.130081	0.177244	0.116334	0.123638	0.00189308	0.111103	0.00889525	0.226067	0.132151	0.00636055	0.23041	0.484005	0.0462998	0.0303868	0.157787	0.0701617	-0.00189808
AAAAATGC	0.0168814	0.067204	0.0580161	0.140822	0.0509493	0.0123805	0.0873875	0.00354216	0.0541307	-0.0212977	0.146773	0.0752496	0.0663876	0.0870928	0.0321209	0.0642418	0.00608693	0.177773	0.0843084	0.284947	-0.037754	0.130901	0.0979092	0.0942663	-0.010343	0.146315	0.269129	-0.0584647	0.130706	0.103128	0.045221	0.140919	-0.0232928	0.17636	0.142172	0.00171988	0.0174389	-0.00362435	0.122017	0.139118	0.05565	-0.134919	0.0611303	0.476666	0.0876836	-0.0128722	0.0998119	-0.0336023	-0.0213421
AAAAATGG	0.0040554	0.019721	0.0707734	0.084251	0.0243282	-0.0885461	0.128629	0.115292	0.0740772	0.0526442	0.104998	0.0942767	0.0172021	0.0643692	0.0937707	0.0940321	-0.0693889	0.0999551	0.134988	0.285919	0.0298969	0.0597521	-0.0404164	0.15774	0.0219706	0.107292	0.345875	-0.117769	0.0879034	0.0732884	0.140562	0.200348	0.0190417	0.206599	0.109481	-0.0180292	0.0421908	0.105761	0.219189	0.171166	0.087439	-0.216503	0.0747898	0.470974	0.0524074	0.10929	0.109888	-0.0532701	0.173596
AAAAATGT	-0.0173059	-0.0349089	-0.00530599	-0.0867947	0.0157092	0.00328321	0.124821	-0.0835692	0.149819	0.00360308	0.13238	0.0218353	0.0148713	0.0362858	0.0981989	0.0910167	-0.0333046	0.149819	0.177735	0.270007	-0.0650031	-0.00265576	-0.0941539	0.14103	-0.100547	-0.102654	0.350135	-0.100736	0.117575	0.133018	0.124084	0.172405	-0.0730804	0.00176108	0.00064895	-0.0102733	-0.00565851	0.144094	0.0703983	0.241073	-0.0921767	0.104963	0.0245867	0.482025	0.116363	-0.0470796	0.00298196	0.0109047	-0.0880993
AAAAATTA	-0.0103997	0.0301522	0.0314059	0.0868153	0.117071	-0.0965502	0.226354	-0.0479859	0.173768	0.113466	0.28045	0.106693	0.0310431	0.137097	0.0184231	0.206999	-0.0941269	0.0233104	0.243989	0.397208	-0.113987	-0.0869308	-0.0257792	0.249357	-0.0182264	-0.0320105	0.386334	-0.0861385	0.00402775	0.0504384	0.104493	0.173085	-0.182582	0.0654756	-0.00675543	-0.00655744	-0.0917917	0.0367948	0.0109791	0.126738	0.192729	-0.213107	0.0975057	0.471778	-0.0408198	-0.0379752	0.0654902	-0.0826433	-0.105845
AAAAATTC	0.107436	0.0228717	-0.0254842	0.0139324	0.0585298	-0.105244	0.117586	-0.10749	0.105159	-0.132679	0.0872404	0.0424946	-0.0574934	0.0266084	-0.0520329	0.0639751	-0.138331	-0.0201211	0.0962518	0.329998	-0.17878	-0.16799	-0.0609278	0.174539	-0.101086	0.0409168	0.441338	-0.182417	0.0247203	0.0354046	0.0239939	0.378245	-0.216286	-0.073405	-0.0585612	0.0251176	-0.0555729	0.00931851	-0.0769965	0.0754279	0.0235174	-0.127086	0.0239761	0.463773	-0.00364234	-0.13148	0.160306	-0.10093	-0.0829955
AAAAATTG	-0.0175023	0.0107517	-0.0285963	0.0467464	-0.0509136	-0.126572	0.201411	-0.0517231	0.0466654	-0.0558223	0.176793	-0.0471721	0.00578843	0.101288	0.0146609	0.0612524	-0.171079	-0.0416085	0.130628	0.212399	-0.0363981	-0.167432	0.00974209	0.143849	-0.163591	-0.012257	0.397815	-0.0522223	0.026307	0.0334081	0.09823	0.147253	-0.146648	0.0175624	-0.0212034	0.0152717	-0.0769226	0.0207014	-0.0298562	0.0859127	-0.0162852	0.00818444	0.0463821	0.454892	0.016979	-0.0313031	-0.00896199	-0.0402777	-0.0737228
AAAAATTT	0.0821653	0.0501798	0.0214022	0.0450944	0.00115055	-0.137658	0.277502	-0.116822	0.169992	-0.0993351	0.335745	0.0444264	0.0285882	0.107282	0.0452771	0.129027	-0.25632	-0.00668392	0.170475	0.400953	-0.113048	-0.122406	-0.0753953	0.371169	-0.0969557	-0.0443467	0.409278	-0.186534	0.0804423	0.0469519	0.124771	0.257272	-0.186757	-0.00121387	0.0580968	0.00972322	-0.160333	-0.00966912	-0.0356187	0.137217	0.162918	-0.153314	0.160464	0.47	-0.0182511	-0.203736	0.0583229	-0.0720789	-0.12089
AAAACAAA	0.0491827	-0.0471133	0.0547482	0.114687	0.133793	0.0981431	0.185284	-0.033359	0.20882	0.140311	0.1941	0.0638876	0.0755969	0.196764	0.0742657	0.221154	0.0314572	0.103676	0.218806	0.298023	0.0103393	0.0264295	0.0503976	0.241752	0.0764471	0.0772649	0.197469	-0.0195035	0.253082	0.184537	0.255439	0.149739	-0.0914013	0.166934	0.0246842	0.01961	0.0646974	-0.0375709	-0.0107522	0.235407	0.154775	-0.166171	0.222123	0.437498	0.0223461	-0.00787445	0.145155	0.0707376	0.0359509
AAAACAAC	0.118733	0.0504572	0.141041	0.177386	0.104403	0.14777	0.212844	0.112544	0.193433	0.130845	0.0712058	0.142879	0.112632	0.0914638	0.0527723	0.118788	0.111556	0.145816	0.12256	0.230775	0.0263993	0.0306167	0.119075	0.256447	0.0023675	0.0718466	0.201017	0.0522668	0.15909	0.100962	0.264662	0.160392	-0.0326749	0.0632977	0.129148	0.107335	0.0481589	-0.0417265	0.026977	0.156814	0.119367	-0.163979	0.159402	0.34656	0.202678	-0.0566057	-0.00657672	0.0228057	-0.12099
AAAACAAG	0.0210665	-0.0477561	0.059916	0.0495567	0.0730874	0.0422221	0.117415	0.0609134	0.048619	-0.0326854	0.0243788	-0.00867789	0.076356	0.0339341	0.0124813	0.145101	0.0146803	0.128666	0.0914831	0.128863	0.00575992	0.195221	0.0988	0.108039	0.0201559	0.0967322	0.198361	-0.0527672	0.0864615	0.0868296	0.152119	0.0234444	-0.0386631	0.131667	0.0492624	0.00997613	0.0872874	-0.0831683	0.0890035	0.162597	0.0958461	-0.102795	0.135125	0.342819	0.060869	0.0248539	0.000104551	0.0427544	-0.103243
AAAACAAT	0.155855	0.0642025	0.226397	0.100556	0.125706	0.105463	0.275404	0.058398	0.18828	0.0567092	0.169552	0.18482	0.17668	0.180731	0.164282	0.196782	0.11099	0.222808	0.119901	0.275641	0.00585684	-0.059266	0.152058	0.303959	0.112691	0.127491	0.188505	-0.0931291	0.125635	0.18638	0.182987	0.135538	-0.0726029	0.176584	0.200726	0.268702	-0.0738216	0.0675271	0.112835	0.201869	0.123679	-0.147103	0.150324	0.379773	0.120311	-0.0481495	0.160917	-0.109934	0.0403918
AAAACACG	0.0684216	0.0731201	0.206824	0.0720792	0.1798	0.292768	0.147855	0.112139	0.28063	0.076426	0.0562072	0.165846	0.130867	0.150419	0.141657	0.180168	0.150781	0.192578	0.13113	0.162005	-0.044413	-0.033244	0.0898344	0.165276	0.16631	0.156743	0.210628	0.0733396	0.130379	0.117361	0.145938	0.100403	-0.0944471	0.192375	0.103274	0.114804	-0.0584225	0.0385123	0.196431	0.109504	0.128783	0.0411952	0.130003	0.369367	0.184565	0.059287	0.0880313	-0.0582485	0.159732
AAAACATA	0.223941	0.230674	0.286987	0.216194	0.272847	0.265719	0.270152	0.161608	0.24791	0.153442	0.140356	0.27352	0.279554	0.203759	0.184926	0.218791	0.207697	0.283831	0.221674	0.333792	0.0685264	0.0603369	0.168441	0.286347	0.135063	0.170116	0.343135	0.0809538	0.115818	0.273913	0.230436	0.250474	0.0689715	0.254918	0.224332	0.20637	0.014059	0.0291745	0.217006	0.235154	0.179763	0.0120954	0.223899	0.425499	0.177825	0.0472563	0.116095	0.00421359	0.133598
AAAACATC	0.00232957	0.104231	0.0488668	-0.0410729	0.0824867	0.0163736	0.0828601	0.0333917	0.0941866	0.0350979	0.0421322	0.0090806	0.0468993	0.0288563	0.0274746	0.0662693	0.0202774	0.0168456	0.0490922	0.10146	-0.0457355	-0.135874	-0.016496	0.0499824	-0.00424646	-0.00793133	0.144583	-0.104016	-0.110824	-0.0140548	0.0978161	0.0858822	-0.0424715	0.106836	-0.0389945	-0.0757951	-0.108578	-0.0142301	-0.0187112	-0.0108374	0.00166653	-0.190849	-0.0531312	0.360094	0.0501903	-0.0946367	0.116636	0.292311	-0.0542584
AAAACTTA	0.245051	0.206603	0.243694	0.227025	0.237786	0.236301	0.3484	0.1094	0.288805	0.15178	0.25018	0.246362	0.260114	0.21685	0.303041	0.254607	0.216491	0.310684	0.340041	0.327441	0.122175	-0.0805367	0.129663	0.350045	0.122926	0.215311	0.324377	0.0949484	0.246534	0.304621	0.272201	0.22471	-0.000273225	0.121648	0.126132	0.204699	0.152177	0.160586	0.213558	0.267659	0.240637	-0.0632321	0.296653	0.40152	0.159193	0.0241862	0.138908	0.163064	0.0205875
AAAACTTC	-0.0355299	0.12286	0.0837848	-0.0102077	-0.019272	-0.0359958	0.0879612	0.0992882	0.0511897	-0.017954	0.017035	0.065132	0.0839332	-0.00881918	0.0401755	0.0456088	-0.071148	0.0322019	0.0416815	0.102763	-0.176907	-0.156991	0.150767	0.149668	-0.0471806	-0.00164457	0.205293	-0.11787	0.0296429	0.107761	0.0881599	0.236537	-0.103844	-0.00521215	0.0277432	-0.0337231	0.127325	-0.0971455	0.0661277	-0.0282845	0.0967261	-0.167687	0.104642	0.275965	0.148119	-0.0435531	0.168558	-0.133195	-0.0591914
AAAACTTG	0.0701302	-0.144043	-0.0273268	0.0945411	-0.0904927	-0.101384	0.0421267	-0.059424	-0.0179167	-0.0491901	0.055566	0.017159	-0.0787428	-0.0220364	-0.00654773	0.0405371	-0.149918	0.0631749	0.0721101	0.0599452	-0.0218569	-0.0740878	-0.0943932	0.0945692	0.0123665	0.0641054	0.273729	-0.077832	-0.0236504	-0.030468	0.031663	0.0610802	-0.111033	0.0169395	-0.0188201	-0.154451	0.0466985	0.0503873	-0.0112059	0.114408	-0.099581	-0.0832146	-0.0598144	0.261636	-0.0381826	-0.0383602	0.068549	-0.153149	-0.0968071
AAAACTTT	0.0275878	0.0537975	0.0191334	-0.0375738	-0.0104075	0.0431894	0.23706	0.0342804	0.153514	-0.0572489	0.152454	0.0887657	0.109007	0.0291317	0.0951001	0.0263108	-0.0836325	0.152004	0.075036	0.270671	-0.127263	-0.101849	-0.0827663	0.314538	0.033175	-0.00679334	0.304402	-0.124245	0.0203529	0.125144	0.121918	0.173959	-0.0448067	0.0741112	0.0287399	0.0407306	0.0775818	0.0724111	-0.0106084	0.107898	0.127925	-0.0880898	0.156423	0.364516	0.0115972	-0.203782	-0.0552165	-0.0535191	-0.0826656
AAAAGAAA	0.156362	0.141707	0.0460576	0.0941744	0.172263	-0.0478198	0.304952	-0.0705839	0.216254	0.135742	0.373537	0.0878542	0.0851884	0.226799	0.0966053	0.295606	-0.0176116	0.135479	0.289438	0.314406	0.0665403	0.107027	0.249571	0.19273	0.0380543	0.17813	0.351666	0.0958796	0.300029	0.2552	0.263127	0.323165	0.0160727	0.244369	0.129013	0.0653285	0.197422	0.0672465	0.0451732	0.280125	0.143906	-0.246536	0.328227	0.467122	0.091361	0.0829309	0.23122	0.103036	-0.014025
AAAAGATT	0.0717719	0.0144363	0.0589708	0.0659573	0.132783	0.0445117	0.223877	-0.0331905	0.126255	0.134315	0.29316	0.133585	0.1619	0.216291	0.106587	0.154909	0.0816351	0.119631	0.238253	0.28994	-0.0654117	0.0640772	0.0976219	0.180476	0.0316743	0.0303965	0.251926	-0.00662946	0.0546322	0.120436	0.120014	0.235107	-0.289739	0.133366	0.204828	0.450932	0.0823595	-0.015631	0.0492463	0.123581	0.0920036	-0.132349	0.0967989	0.331356	0.0177848	-0.0838592	0.0717801	0.250951	-0.00163353
AAAAGCAT	0.101573	0.12369	0.0675727	-0.00753518	0.0193616	-0.0183464	0.153547	0.0114054	0.0780023	-0.0645029	0.0209238	0.0184591	0.126456	0.0441361	0.0112325	0.0118553	-0.0804236	0.00840543	0.0302272	0.0885458	-0.0464293	0.430012	0.111859	0.11605	-0.105407	0.0294051	0.144943	-0.0173619	-0.0234266	0.0178974	0.0230711	-0.0241861	-0.0596837	0.0522341	0.0807871	0.0456796	0.457931	-0.036016	-0.00718089	0.0255544	0.103527	-0.218214	0.0871077	0.340001	0.235166	-0.15611	0.0431809	0.0320171	0.0449732
AAAAGCCC	-0.209531	-0.0967208	-0.17204	-0.153436	-0.162139	-0.305034	-0.219923	-0.157052	-0.181114	-0.176218	-0.220707	-0.257925	-0.291321	-0.211983	-0.199286	-0.0689566	-0.252277	-0.207961	-0.113759	-0.0790704	-0.0762684	0.409345	-0.133367	-0.186305	-0.248085	-0.240968	0.0898997	-0.0430662	-0.0357877	-0.0830537	-0.0217598	-0.119701	-0.100019	-0.190224	-0.187489	-0.238856	0.47414	-0.163162	-0.140438	-0.11462	-0.159838	-0.227004	-0.119771	0.0443674	-0.132829	0.120833	-0.110983	-0.183038	-0.15018
AAAAGCCG	-0.0719881	-0.0134507	-0.0282957	-0.0511351	-0.16389	-0.127269	-0.0536158	-0.0313395	-0.0543799	-0.0958428	-0.135736	-0.0772385	-0.0909528	-0.0795292	-0.0693016	-0.0501665	-0.161419	-0.0170869	-0.0870721	0.031103	-0.201928	0.418695	0.0144405	-0.0404597	-0.0433888	-0.0377348	-0.0256597	-0.0882091	-0.0485001	-0.00368701	-0.0365102	0.067074	-0.0741971	0.062336	-0.0411852	-0.120045	0.45985	-0.110331	-0.102831	-0.0794752	-0.0357963	-0.0546625	-0.0500103	0.168969	0.075964	-0.104837	-0.0336832	-0.186682	0.0488768
AAAAGCCT	-0.021164	-0.0362718	0.00131829	-0.0350806	-0.0903675	-0.119894	0.0813775	-0.0658834	-0.0582395	-0.0695452	-0.0177869	0.0412495	-0.0654995	0.0341925	-0.06108	0.0504425	-0.157152	0.0102416	0.0119483	0.155149	0.0799517	0.405628	0.0464261	0.0546067	0.0173028	0.0396985	0.209199	-0.141752	0.00229646	0.123812	0.130517	0.0573492	-0.0677842	-0.0706165	0.0404166	0.0122048	0.453244	-0.107675	0.011672	-0.0083223	0.00160292	-0.153812	0.025738	0.292689	0.0454365	-0.0701358	0.0393764	-0.038991	-0.0839945
AAAAGCTC	0.0983351	-0.0352303	0.0259917	-0.0133755	-0.112528	-0.113153	0.0786082	-0.0241187	-0.040348	-0.0960766	-0.192999	-0.0147082	-0.123683	0.0373503	-0.0274296	-0.106107	-0.150069	0.0412077	-0.0549984	0.0506517	-0.0373379	0.345006	0.130658	-0.0128048	0.0838822	-0.0620671	0.0812728	0.01852	0.0504017	0.0398151	0.0700382	-0.0289686	-0.0874364	-0.0354909	0.00539083	-0.040484	0.474809	-0.0655937	-0.0956537	-0.0106678	0.0244846	-0.188721	0.0927881	0.292089	-0.0775119	-0.152002	0.0616618	0.00978013	-0.121648
AAAAGCTT	-0.00988852	-0.0105815	0.100716	0.00892132	-0.0887704	-0.0388749	0.193729	0.00526891	0.00471251	-0.0468556	0.128921	0.125617	0.0559061	0.153483	0.105269	-0.0107007	-0.0738137	0.10547	0.0319169	0.191258	-0.0369271	0.47385	0.147582	0.1982	0.0637055	0.0251445	0.155617	-0.0877489	-0.0153754	0.170322	0.103943	0.159409	-0.176438	0.166818	0.0944946	0.174873	0.490257	-0.0198992	0.038862	0.134267	0.143293	-0.168237	0.133135	0.344883	0.0876761	-0.0758496	0.155951	-0.0993495	-0.0897733
AAAAGGGG	-0.254957	-0.225098	-0.159819	-0.137096	-0.235913	-0.332999	-0.223351	-0.0467511	-0.106049	-0.0901537	-0.179557	-0.24222	-0.36175	-0.221016	-0.298463	-0.0315665	-0.3462	-0.252933	-0.0798013	-0.168221	-0.0708807	-0.0977344	-0.234055	-0.251248	-0.00450267	-0.19993	0.280553	-0.0753	0.0269351	-0.056815	-0.116499	-0.0460166	0.0523484	-0.0855994	-0.200923	-0.235973	-0.0902149	-0.17192	-0.0925006	0.0679636	-0.06342	-0.124335	-0.126686	0.105663	-0.199578	0.410736	0.129822	0.022723	0.0381515
AAAAGGTC	0.00607952	0.018805	-0.00239143	-0.0194666	-0.0710598	-0.115929	-0.0235212	0.0750938	0.043385	-0.0653664	-0.0283558	-0.0371566	-0.116598	0.028538	0.00528044	0.0976881	-0.0789279	0.0692339	0.069062	0.063644	-0.0525978	-0.159653	-0.0395742	-0.0282334	-0.0543762	-0.045036	0.216214	-0.0154222	0.0176125	-0.0513429	0.107693	0.125829	0.264146	-0.00313038	-0.0831731	-0.113696	-0.145395	-0.121464	-0.0292445	-0.0227364	-0.0807172	0.213238	-0.00447653	0.286029	-0.0536691	0.399722	0.0401885	-0.157516	-0.00257424
AAAAGTAC	0.0711477	0.0641055	0.0321174	0.0407333	0.0357372	0.0850159	0.106876	-0.131031	0.0860664	-0.0688848	-0.073796	0.0543306	0.0155717	-0.0110913	0.0404037	0.0335247	0.0127554	0.0536004	0.0528566	0.0388502	0.0599986	-0.128651	0.123503	0.0770989	-0.0142598	0.0247217	0.225162	0.011584	0.0286116	0.00147456	0.0187225	-0.0471522	-0.0779995	-0.00077903	-0.0509862	-0.0658804	0.246526	0.281227	0.119911	0.230749	0.0876676	-0.121225	-0.0104771	0.328577	0.0653121	0.0769396	-0.0671673	-0.014569	-0.0764478
AAAAGTAT	0.109238	-0.00410318	0.0525908	0.0485259	0.0512554	-0.0516679	0.120391	-0.0131239	0.0977182	-0.0235155	0.0586107	0.0312687	0.0282176	0.0597181	0.0133462	0.100151	-0.070571	0.0851357	0.149669	0.152276	-0.225548	-0.0419548	0.0411824	0.172169	-0.0802742	-0.0393167	0.332141	-0.0204101	0.117669	0.0339389	0.066224	0.0369739	-0.0625338	0.0666884	0.01271	-0.0146364	0.261427	0.131364	0.0535142	0.230632	0.102083	-0.111032	0.0309043	0.383378	-0.0539107	-0.109105	0.0860678	-0.190567	-0.0350584
AAAAGTGC	-0.0665521	0.015977	-0.0138003	0.121543	-0.0293412	-0.109703	0.0513411	0.0057701	0.0282289	-0.0898033	0.0016106	0.0356538	-0.00648619	-0.0470228	-0.037086	0.00771186	-0.119463	-0.0989892	0.054637	0.11212	-0.0715942	0.0420247	-0.00925806	0.0572023	-0.028115	0.0423735	0.182307	0.00251332	0.0533115	-0.0404773	0.0375691	0.0261613	-0.0845422	0.0454959	0.078213	-0.0079607	0.050235	-0.0978038	-0.105744	0.0144926	-0.0916369	-0.0819213	0.00975281	0.328342	0.0476148	-0.000726007	-0.121409	-0.112917	0.0507844
AAAAGTTA	0.0457907	0.0803655	0.195725	0.062531	0.186846	0.124596	0.199089	0.123933	0.200245	0.165442	0.194633	0.167362	0.165461	0.188208	0.188693	0.179792	0.124637	0.191383	0.274321	0.300008	-0.00576801	0.00813637	0.0417452	0.290175	-0.00603015	0.243193	0.31695	0.0681785	0.110467	0.131969	0.265656	0.223184	-0.0221144	0.130935	0.1243	0.0830284	0.260916	0.168294	0.143031	0.23944	0.15199	-0.104731	0.187132	0.403392	0.144216	0.0629558	0.0411912	-0.0150982	0.0172048
AAAAGTTC	0.0853923	0.012121	0.00100567	-0.05932	-0.0269257	-0.0871973	0.0787013	-0.0175761	0.0981654	-0.0483957	-0.0613203	0.0121522	-0.0292047	0.00210729	-0.0118041	0.0645635	-0.141841	0.0471626	0.0714024	0.178354	-0.00844684	0.0303806	0.0882544	0.142661	-0.0259647	0.0424105	0.247377	-0.0164859	-0.0353362	-0.0167084	0.0555154	0.327114	-0.037068	-0.00179684	-0.0312031	0.0230379	0.242139	0.00136535	0.0900567	0.0798407	-0.0139647	-0.14588	0.0702536	0.282504	0.0337731	-0.0261127	0.237307	-0.164901	-0.159115
AAAAGTTG	0.0392249	0.0544671	0.120567	0.0753403	0.0322425	0.0710039	0.162236	0.0572271	0.188866	0.0962974	0.121689	0.193461	0.0821239	0.0344773	0.0292591	0.0755521	-0.00057281	0.125174	0.121587	0.194809	-0.0137827	0.0635799	0.0721699	0.211852	0.0138931	0.0529345	0.241041	-0.0828886	0.0640263	0.0805476	0.177181	0.195896	-0.175744	0.0707848	-0.00778011	0.0428176	0.24347	0.00486144	0.0380457	0.109426	0.0190856	-0.0361869	0.0655971	0.373313	0.0777964	-0.0101296	0.119257	-0.082164	-0.0191687
AAAAGTTT	-0.0797076	-0.00313133	-0.00411344	-0.0564678	-0.118785	-0.0987982	0.139016	-0.0380279	0.138191	-0.0455627	0.171427	0.0505529	-0.0791077	-0.0118214	0.0115059	0.0515193	-0.118254	0.120456	0.0804847	0.234623	-0.0479842	-0.0730469	-0.166105	0.305314	-0.0752885	-0.151811	0.207426	-0.169857	0.0517675	0.0546114	0.0363323	0.193634	-0.148821	-0.0079127	-0.108852	0.0151732	0.198923	0.0202704	-0.00777669	0.112607	0.00159196	-0.116947	0.0992957	0.340785	0.0186322	-0.277167	-0.0155737	-0.0545542	-0.119354
AAAATAAA	0.224782	0.115084	0.205186	0.157003	0.196482	0.0096366	0.316747	0.0723259	0.243852	0.145665	0.145514	0.196994	0.132941	0.262483	0.199878	0.264876	0.0933874	0.141702	0.312645	0.392316	0.0580552	0.0968863	0.182	0.324539	0.181004	0.145923	0.3782	0.117608	0.286113	0.264743	0.319326	0.254186	-0.0244439	0.196956	0.24386	0.186695	0.159313	0.0404945	0.130213	0.23176	0.22047	-0.175344	0.287815	0.45271	0.0586542	0.171222	0.211442	0.000824085	0.107459
AAAATAAC	0.140695	0.147301	0.249772	0.155694	0.251835	0.101952	0.260391	0.123043	0.290415	0.256967	0.203818	0.22215	0.128248	0.20974	0.169644	0.331815	0.0920437	0.233833	0.345085	0.403982	0.133901	0.0541948	0.198078	0.278621	0.183202	0.264578	0.389431	0.138033	0.303976	0.198398	0.326803	0.297047	0.0737939	0.248605	0.234201	0.16451	0.0100373	0.148264	0.236086	0.288061	0.139244	-0.168843	0.253561	0.407796	0.163958	0.202754	0.156001	0.0371715	0.130448
AAAATAAT	0.237184	0.166074	0.231195	0.201864	0.271341	0.175134	0.32129	0.181459	0.274024	0.255384	0.21073	0.252709	0.264575	0.312917	0.253382	0.292716	0.203133	0.215497	0.333071	0.450654	0.05115	-0.0150883	0.23674	0.336213	0.166361	0.199599	0.391523	0.0498238	0.244454	0.222832	0.288483	0.239259	0.0427896	0.284139	0.232314	0.196654	-0.0106099	0.0811574	0.221405	0.242012	0.265792	0.0301783	0.29094	0.437232	0.224509	0.138543	0.173426	0.132329	0.0916591
AAAATATT	0.150328	0.110413	0.305057	0.177078	0.230165	0.176621	0.331991	0.14795	0.296029	0.186557	0.307504	0.267564	0.148023	0.214424	0.194594	0.291287	0.107176	0.188525	0.336018	0.451328	-0.0987272	0.00475393	0.117177	0.361022	0.193978	0.208974	0.375594	0.00322066	0.132133	0.17992	0.248765	0.262029	-0.0224239	0.143217	0.132016	0.151984	0.0659842	0.135008	0.13502	0.279045	0.213668	-0.142418	0.32785	0.423799	0.147521	0.0838243	0.0942218	0.0286874	0.0354247
AAAATCAA	0.146356	0.00589471	0.158475	0.0838561	0.092696	0.0908813	0.2275	0.0846961	0.17446	0.0936276	0.175068	0.139517	0.131679	0.114082	0.121416	0.151379	0.0628985	0.134641	0.194095	0.348862	-0.00622603	0.0240526	0.117656	0.273713	0.0212791	0.106556	0.243946	-0.0262919	0.121082	0.135478	0.241427	0.157015	-0.00621837	0.160053	0.180542	0.450092	0.0604514	-0.127517	0.15382	0.184298	0.189081	-0.208484	0.15202	0.402668	0.106148	-0.0225809	0.155033	-0.000763846	-0.0105777
AAAATCAC	-0.0291472	0.11252	-0.00728598	0.0367412	0.0668225	-0.0658429	0.0734664	-0.0553787	0.0408174	-0.0502348	0.0632978	-0.0164319	0.0675666	0.287802	0.0427262	0.0654012	0.0626969	0.0125781	0.0536422	0.17856	0.0762437	-0.157263	0.0690108	0.134005	-0.0704932	-0.0869334	0.239763	0.0619759	0.144328	-0.08737	0.0708398	0.0836507	-0.038951	-0.0394024	0.0085393	0.4849	-0.0736064	0.0135043	-0.019027	0.0990278	0.106724	0.0268355	0.114074	0.241726	0.101512	-0.043226	0.0313125	0.0204883	0.0872175
AAAATCAG	0.0209673	0.0137916	0.125221	0.0543384	0.146437	0.0629651	0.185312	0.0592426	0.132909	0.0695414	0.135805	0.157867	0.201121	0.260098	0.0691081	0.146541	0.0879948	0.149497	0.195126	0.272057	-0.135075	0.0793985	0.03535	0.24692	0.111753	0.139412	0.184826	-0.0425457	0.00915692	0.163688	0.164307	0.143495	-0.0587655	0.135746	0.174683	0.477319	0.0281551	0.011527	0.135196	0.126958	0.170339	-0.170025	0.112735	0.282448	0.155876	0.00805372	0.143273	0.0511298	-0.0365464
AAAATCTC	0.217276	-0.0594695	-0.0716909	-0.02926	-0.0961514	-0.105748	-0.056367	-0.17095	-0.0594278	-0.131946	-0.0760919	-0.0171393	-0.147736	-0.0655467	-0.0574052	-0.0902935	-0.159253	0.0487941	-0.06427	0.079461	-0.020886	-0.18731	-0.146723	0.0426557	-0.130072	-0.111907	0.259876	-0.0314207	-0.0279224	-0.0738561	0.0586605	0.0904246	-0.0735782	-0.166931	-0.0676494	0.460985	-0.122368	-0.16837	-0.0830493	-0.00656636	0.0165527	-0.213737	-0.104566	0.178319	-0.137829	0.00166078	-0.0374081	0.0452451	-0.0886234
AAAATCTG	-0.0562938	0.0923082	0.0381353	0.0737308	-0.0998826	-0.0513192	0.191631	-0.0625281	0.0656611	-0.0850367	0.126776	-0.00758874	0.058136	0.0675337	0.0147569	0.0734617	-0.111561	-0.00354267	0.0848474	0.184175	-0.0143549	-0.082092	-0.0305793	0.180458	-0.000725083	0.0092501	0.25917	-0.0692402	0.0947822	0.0245913	0.0947978	0.209171	-0.12906	0.0463107	0.0541201	0.491276	-0.0611404	0.0383322	-0.015795	0.141252	0.10194	-0.139281	-0.00130071	0.239763	-0.0708362	0.019086	0.151815	-0.0363765	-0.0200396
AAAATGTT	0.0375667	0.0905417	0.0979326	0.100764	0.0885158	0.0414938	0.201159	-0.0186692	0.131643	-0.0174388	0.161074	0.148355	0.0717043	0.04779	0.0427742	0.137356	-0.0184185	0.110718	0.186658	0.264952	-0.0915314	-0.0766371	0.0408067	0.245737	-0.0563607	-0.0313313	0.262612	-0.0933438	0.105748	0.073552	0.148999	0.241	-0.136493	0.0256928	0.127785	0.0908918	-0.0501604	0.130677	0.0520162	0.195951	0.020089	-0.138404	0.123683	0.370271	0.0679049	0.0178773	0.0283695	-0.0878866	-0.0562652
AAAATTAT	0.0996982	0.10463	0.153155	0.138343	0.171088	0.152532	0.224998	-0.0423584	0.172782	0.0330915	0.224868	0.179504	0.211658	0.177534	0.140223	0.154707	0.0430455	0.208512	0.230027	0.403079	-0.0141235	-0.097801	0.111813	0.264586	0.100231	0.0983145	0.383673	-0.0827624	0.0429179	0.165934	0.120685	0.150938	-0.113174	0.0863591	0.0720049	0.065492	0.0100582	-0.0013687	0.155475	0.146009	0.149704	-0.116251	0.131236	0.343999	0.0686826	-0.0606194	0.098516	-0.119876	-0.0113301
AAAATTGT	0.0896986	0.0209881	0.073069	-0.0282202	0.0482066	0.0227367	0.254405	0.0466629	0.0817829	0.019484	0.232258	0.108036	0.113806	0.167726	0.0710959	0.108201	0.0228896	0.117735	0.178161	0.318688	-0.0694852	-0.109695	0.119146	0.225655	-0.0781149	0.0151118	0.367981	-0.0131958	0.0183465	0.0843619	0.14153	0.208929	-0.102232	0.157272	0.0436712	0.151726	-0.0364974	0.220086	0.0605905	0.14553	-0.125408	0.154972	0.0262272	0.224479	0.0876983	0.00414022	0.00788861	-0.0742083	-0.070644
AAAATTTA	0.0256825	0.0749155	0.118422	0.117459	0.123681	0.00359686	0.223163	0.0470355	0.185589	0.136581	0.183855	0.162993	0.0973912	0.210153	0.0969468	0.192552	-0.0589777	0.0666162	0.192602	0.405285	-0.0530151	-0.0377583	-0.0184355	0.385819	0.0242487	0.0566105	0.420144	-0.116086	0.125427	0.143953	0.132216	0.18355	-0.152556	0.118617	0.0631421	0.177991	-0.0475999	0.0469247	0.0853104	0.164068	0.194927	-0.127786	0.138625	0.356117	0.0924173	-0.0330145	-0.0229428	-0.160235	-0.027916
AAAATTTC	-0.00638384	-0.0519832	0.0579824	-0.013931	0.101161	-0.0867676	0.279119	0.0849059	0.090557	-0.0816554	0.464785	0.0870321	0.0645961	0.0930063	0.0185135	0.0788823	-0.102828	-0.00218216	0.1112	0.371093	-0.147447	-0.124742	0.0969962	0.287685	-0.0680712	0.0799907	0.391046	-0.164655	-0.0596336	0.0474089	0.0367321	0.317406	-0.108121	0.0788801	0.0392443	0.0863914	-0.147804	-0.0390711	0.106962	0.110849	0.0546115	-0.10417	0.0931009	0.194398	0.0888959	-0.147821	-0.0745561	-0.195938	-0.0303534
AAAATTTT	-0.0452859	0.12838	-0.0694887	-0.00246105	0.0095188	-0.0446237	0.303617	-0.0727709	0.160371	-0.12666	0.233861	0.0694871	0.0518465	0.131231	0.10762	0.110288	-0.159546	0.0854265	0.115113	0.402071	-0.270304	-0.142622	-0.076157	0.388616	-0.215753	-0.230736	0.361531	-0.127956	0.0418989	-0.0697048	0.0376526	0.27867	-0.229123	-0.0184073	-0.0352024	0.014282	-0.182611	-0.06683	0.0454586	0.13725	0.177935	-0.11751	0.136193	0.412777	0.116164	-0.0974828	0.0762297	-0.162658	-0.0514446
AAACAACA	0.0537689	0.206388	0.166187	0.0102036	0.0920884	0.190406	0.194116	0.0866025	0.197277	0.113771	0.138411	0.105147	0.139432	0.0594778	0.0368019	0.124968	0.149007	0.133966	0.116424	0.148765	0.0696924	-0.0147147	0.0852471	0.225004	-0.0411512	0.0485052	0.0665408	0.0648827	0.167169	0.0711568	0.142802	0.0724748	-0.183983	0.121391	0.173734	0.116193	-0.0869771	-0.00219642	0.0566999	0.120266	0.0817134	-0.147945	0.158099	0.210339	0.168749	-0.0746996	0.107384	-0.0682453	0.006958
AAACAATA	0.210059	0.14558	0.349177	0.124921	0.244198	0.23478	0.266232	0.243455	0.290406	0.199381	0.249533	0.279861	0.259833	0.255295	0.215195	0.283093	0.189015	0.275249	0.272464	0.341429	0.0278302	0.03378	0.136627	0.282816	0.0630374	0.260474	0.247409	0.0873023	0.168568	0.263577	0.27113	0.221295	0.0317032	0.164449	0.187172	0.175763	0.107225	0.0643788	0.245888	0.273283	0.197447	-0.162665	0.196013	0.335572	0.260715	0.0527183	0.164229	0.0629513	0.0906644
AAACAATT	0.0757332	0.118001	0.176582	0.0998146	0.0622772	0.0274696	0.245271	0.00945188	0.080902	0.0626362	0.224532	0.130746	0.13628	0.0890603	0.106675	0.121998	0.0339586	0.131425	0.105848	0.263033	-0.0711705	0.0957441	0.122764	0.232759	0.0538201	0.0210953	0.140821	-0.041427	-0.00756979	0.0891908	0.124916	0.212861	-0.105976	0.201109	0.160134	0.163556	-0.0994045	0.0810221	0.0241542	0.184671	0.102243	-0.256775	0.166906	0.19297	0.114781	-0.0425398	0.0202823	-0.158944	0.174437
AAACACAC	0.103138	0.214674	0.170066	0.121374	0.213001	0.208907	0.214213	0.271077	0.213009	0.21391	0.130977	0.219504	0.157463	0.175044	0.197655	0.197721	0.208895	0.190187	0.183045	0.201219	0.171502	-0.0780425	0.154341	0.131065	0.10282	0.1542	0.131858	0.235888	0.473099	0.0747039	0.29315	0.141891	0.0563574	0.101105	0.153558	0.0817297	-0.044631	0.101314	0.101274	0.154116	0.207659	0.101385	0.190648	0.209616	0.200688	0.180829	0.131879	0.110838	0.250325
AAACAGAA	0.116974	0.0600134	0.117968	0.0544036	0.0780944	0.109659	0.248768	0.0604432	0.137148	0.0819892	0.249121	0.087	0.0810143	0.150092	0.169375	0.197591	0.0953585	0.251901	0.199515	0.20029	0.0228183	-0.0523243	0.0241965	0.239632	0.0565753	0.303591	0.109947	-0.0666257	0.214491	0.195856	0.215396	0.230868	-0.0080426	0.0226939	0.00612398	0.0631997	0.0566868	0.0904494	0.084086	0.204991	0.120925	-0.225009	0.137259	0.255647	0.0772339	0.0331268	0.0528743	-0.00534417	0.106739
AAACAGTA	0.0428493	0.131368	0.182336	0.0288336	0.15057	0.0934662	0.177421	0.0718159	0.145932	0.031624	0.159507	0.190911	0.168958	0.032119	0.161354	0.127519	0.0758265	0.122446	0.146865	0.129519	-0.113363	0.0895774	0.181707	0.144921	-0.0399435	0.354207	-0.0142236	0.110672	-0.0829248	0.100101	0.0586756	0.0900763	-0.132878	0.192705	0.183683	0.105829	-0.0823854	0.421983	0.162826	0.360355	0.0168404	-0.153186	0.15092	0.216036	0.104915	-0.0813077	-0.0355125	-0.00977352	0.0343144
AAACAGTT	0.0442003	0.112719	0.0735382	0.0334231	0.0300997	0.0915985	0.252363	0.0719128	0.149005	0.0614667	0.259297	0.141014	0.0802335	0.0523978	0.0978834	0.0771656	0.0521633	0.176795	0.138601	0.18986	-0.0269494	0.00316334	0.12758	0.283455	-0.0411394	0.144275	0.0394969	0.166034	0.0375536	0.0130696	0.0796815	0.152499	-0.17444	0.183271	0.091899	0.0708846	-0.0438102	0.138128	0.119618	0.247546	0.142284	-0.211101	0.157667	0.217313	0.0890099	-0.111276	-0.0677026	-0.104614	0.00269338
AAACATGC	0.0621085	0.120014	0.138756	0.102872	0.048465	0.195265	0.222955	0.0717089	0.0548746	-0.00960716	0.204403	0.118515	0.160259	0.034357	0.10197	-0.0234272	0.115484	0.170375	0.03529	0.038531	-0.0617645	0.0782476	0.0738993	0.109741	0.0558405	0.063867	0.12687	-0.120641	0.0621778	0.100663	0.0964182	-0.0365482	-0.18877	0.0620877	0.136869	0.0960594	0.0117825	-0.0922778	0.109123	-0.0380511	-0.0247589	-0.0737181	0.0618054	0.23627	0.456289	-0.05481	-0.0413838	-0.146614	-0.0363568
AAACATTA	0.166168	0.172296	0.232101	0.154855	0.19757	0.246933	0.292526	0.139976	0.208704	0.0821152	0.296933	0.212635	0.255728	0.132321	0.146151	0.15555	0.230861	0.184686	0.248257	0.256369	-0.0675349	0.103896	0.17494	0.267722	0.0872604	0.127694	0.224663	0.122911	0.00396723	0.17095	0.213018	0.137684	0.0322287	0.204007	0.193993	0.201638	-0.0726605	0.0620973	0.170701	0.142945	0.181356	-0.112788	0.169609	0.311557	0.144113	0.0741532	0.168371	0.0553008	0.0629623
AAACATTT	0.0664507	0.0788474	0.121612	0.115372	0.0200792	0.00295145	0.299708	0.00758602	0.0867763	0.0280102	0.288728	0.12574	0.14452	0.0312971	0.130046	0.125395	-0.0124407	0.180844	0.163397	0.27146	0.0611942	-0.105272	0.0843724	0.269416	0.0546775	0.0879552	0.312376	-0.0443388	0.0846109	0.118237	0.181554	0.162592	-0.162547	0.132671	0.164479	0.212121	-0.00487932	-0.00261421	0.112109	0.103672	0.177035	-0.189469	0.16544	0.308316	0.137912	0.0587199	0.123298	-0.00393119	-0.0197083
AAACCACT	0.088057	0.0615432	-0.0214222	0.0017182	-0.0213736	0.0534009	0.154983	-0.0233104	0.0891309	0.0410042	0.108306	0.02092	0.115545	0.0113157	0.0665846	0.119279	0.0795912	0.0660046	0.0475789	0.0121099	-0.117337	-0.152503	-0.0390121	0.128287	0.0123358	-0.00965709	-0.0521283	0.0112371	0.0710015	0.0346715	0.453029	-0.00340548	0.00427322	0.0131306	0.0348224	0.157285	-0.210604	-0.0499233	0.0218386	0.0336121	0.08517	-0.0943133	0.110131	0.0800159	0.0384446	-0.137432	0.0757421	-0.123122	0.0305407
AAACCCCC	-0.476936	-0.360402	-0.44061	-0.270846	-0.435313	-0.478965	-0.432668	-0.321399	-0.37398	-0.23589	-0.177363	-0.414098	-0.490105	-0.400937	-0.36919	-0.337805	-0.455489	-0.363255	-0.340824	-0.360872	-0.12976	-0.226011	-0.482397	-0.400339	-0.070744	-0.422627	0.0955061	-0.169839	-0.152671	-0.199436	-0.318376	-0.219845	-0.129724	-0.358502	-0.419515	-0.417248	-0.211445	-0.252481	-0.236411	-0.20836	-0.336973	-0.192835	-0.350693	-0.145813	-0.317921	-0.0652918	-0.143446	-0.311148	-0.272358
AAACCGTA	0.0723175	-0.0295021	0.0228753	-0.03379	-0.0443193	0.0259321	-0.0219394	0.000285083	-0.0212292	-0.039482	0.096907	0.0146005	-0.0110993	-0.0643679	-0.0434966	-0.0302509	-0.0272558	0.0293343	-0.0696237	0.0333803	-0.0419578	-0.0715157	0.0877711	0.039231	0.0538923	0.0374174	-0.0963764	-0.177946	0.00613061	0.185826	-0.0934662	0.0395217	-0.0400371	0.120292	0.0144426	0.00725165	-0.0604889	0.444941	-0.00103901	0.408209	-0.0717807	-0.165162	-0.159999	0.0898147	-0.0801282	-0.0559211	-0.0673385	-0.230327	-0.113483
AAACCTCA	-0.075774	-0.0873874	-0.0545042	-0.0426282	-0.0805353	-0.119015	-0.0754647	0.0313206	-0.0892796	-0.057077	0.0180255	-0.0969171	-0.100837	-0.0876686	-0.0670368	-0.138575	-0.0516155	-0.0343945	-0.119804	-0.0631087	0.46066	-0.0493334	-0.0747034	0.0206517	-0.0262766	-0.0576796	0.0446403	0.0139255	-0.012847	0.239485	-0.0162574	-0.093461	-0.0917714	0.00143678	-0.00715895	0.223954	-0.105358	-0.033457	-0.0418903	-0.0283273	-0.0040592	-0.232548	-0.00925112	0.0272759	-0.134329	-0.0966863	-0.108268	-0.0827917	0.0608596
AAACCTTA	0.0414694	0.0527468	0.129681	0.0785979	0.0922764	0.0412328	0.132759	0.0991322	0.177032	0.0898606	0.190633	0.153501	0.105824	0.0798764	0.0585915	0.100803	0.0768206	0.0913103	0.106099	0.182153	0.0933904	-0.0542082	0.0709358	0.222201	0.0937047	0.0498066	0.241878	-0.0683452	-0.00938301	0.454393	0.10861	0.0442253	-0.0721151	0.114004	0.071278	0.123877	-0.0716969	0.111613	0.120571	0.161194	0.0751584	-0.0173633	0.0412425	0.12223	0.0849812	-0.00648434	0.0238307	-0.220863	-0.010933
AAACGCCC	-0.199766	-0.112396	-0.232407	-0.118864	-0.178188	-0.265231	-0.222895	-0.15985	-0.215885	-0.142903	-0.0763045	-0.203261	-0.258933	-0.151242	-0.168337	-0.120237	-0.282531	-0.282677	-0.175224	-0.185367	-0.189347	-0.157674	-0.0339033	-0.0946667	0.243608	-0.141986	-0.0521319	0.016091	-0.0969742	-0.141592	-0.20679	-0.108862	-0.190601	-0.147857	-0.0616563	-0.20039	0.136654	-0.2574	-0.0230889	-0.229688	0.4557	-0.237005	-0.0931078	-0.0242059	-0.102842	0.0461021	-0.100198	-0.115078	0.217383
AAACGCGC	-0.000776573	0.063788	0.0413286	0.4646	0.113134	0.0842581	0.0721801	0.0838338	0.0363095	0.000119811	0.0794289	0.152654	0.0692798	0.0773549	0.0489779	0.049145	0.0193383	0.0932799	-0.0146791	0.0472501	-0.122089	-0.0184028	0.131944	0.125866	0.0653775	0.0987911	-0.0510612	0.0527695	-0.026535	0.0259444	0.0447194	0.016293	-0.141632	0.00278641	0.125085	0.0316788	0.0289755	-0.111793	0.0475109	-0.00930529	0.0647667	-0.152234	0.125187	0.126141	0.179158	-0.102564	-0.0575711	-0.0809648	-0.0641878
AAACGGTA	0.0596622	-0.0406604	0.0752265	-0.136905	-0.086966	-0.0548493	-0.00177772	0.00562166	0.00249005	-0.00247946	0.0979771	0.0773996	-0.0151033	-0.11803	0.027635	-0.00849816	-0.0513193	0.0168759	0.0506158	0.0375541	-0.14155	-0.0571842	-0.0247012	0.0298379	0.0330992	0.277604	-0.000944554	-0.0523428	-0.00990411	0.0119395	0.0100802	0.0747864	-0.00830337	0.312615	-0.0107539	-0.0466932	-0.122986	0.465602	-0.0398477	0.330004	0.0259049	-0.164708	-0.0145605	0.185513	0.0136089	0.0435922	-0.0524368	-0.102101	-0.00716945
AAACGTAA	-0.0235156	0.0976312	0.152673	0.016449	0.247354	0.231024	0.166399	0.0942384	0.298816	0.122046	0.211026	0.248124	0.146015	0.0966049	0.139198	0.199001	0.105038	0.188554	0.23187	0.121446	0.107682	0.0313321	0.109222	0.196414	0.0131915	0.101306	0.0380467	-0.0444659	0.0796891	0.0777918	0.0905911	0.0943516	-0.0105324	0.0280734	0.107633	0.0605214	0.00608606	-0.0261787	0.0898632	0.205932	0.0570269	0.0489008	0.099766	0.269024	0.145107	-0.013198	0.0894409	0.00530339	-0.0477206
AAACGTCA	0.124592	0.0125398	0.137993	-0.0457852	0.485459	0.298517	0.159041	0.0740014	0.319566	0.0739799	0.121318	0.345858	0.336648	0.332033	0.119714	0.0741756	0.388217	0.283567	0.032194	0.063373	-0.0885111	-0.0301554	0.0325304	0.176383	-0.0893663	0.0460847	0.0751198	-0.0764202	0.0152299	0.0672042	0.0562466	0.0145553	-0.0969015	0.0410658	0.0690976	0.165486	-0.0507257	-0.0335587	0.0647147	0.082449	0.0247918	0.315369	0.117458	0.15873	0.105909	-0.0685122	0.0208808	0.0102569	-0.0123737
AAACGTTT	0.148895	0.182119	0.081032	0.0711578	0.203163	0.226611	0.371745	0.0220387	0.247905	0.0047777	0.31285	0.322281	0.255996	0.138169	0.206592	0.144828	0.107719	0.270522	0.192998	0.22603	-0.125983	-0.0181469	0.19458	0.327078	0.0710304	0.0826543	0.158465	0.100015	-0.0329134	0.128957	0.0861591	0.195326	-0.0806317	0.0598984	0.118776	0.194032	-0.116558	-0.028969	0.168318	0.174996	0.149298	-0.273634	0.226408	0.322339	0.264258	-0.167268	0.12422	-0.0689019	0.00580191
AAACTACA	0.0348254	0.0388614	0.0446236	-0.0874476	0.0398332	0.056963	0.141386	0.0442812	0.14308	0.0370602	0.167719	0.0586133	0.0498967	0.00656752	0.138842	0.101509	0.00804318	0.106874	0.0740783	0.125779	0.128623	-0.261232	0.0987244	0.172547	-0.0123028	0.0364025	0.0364171	0.0354741	0.106034	0.0302897	0.128499	0.14381	-0.100268	0.110427	0.0305317	0.0136939	-0.17811	0.267643	0.0736599	0.223806	0.153033	-0.110351	0.10115	0.125418	0.0731736	-0.0340898	0.0465622	0.0236285	0.109689
AAACTACG	0.0145146	0.0446673	0.0769684	0.107697	0.108211	0.144441	0.154943	0.0908607	0.219525	0.0750563	0.122599	0.188928	0.13923	0.0999571	0.0278609	0.134499	0.103998	0.101631	0.1334	0.111681	-0.0140967	0.0133513	0.0313528	0.259219	0.0174547	0.0333706	0.0527582	-0.0590281	0.0519787	0.0879843	0.0684631	0.0534488	-0.222762	0.167293	0.162654	0.0971051	0.0210188	0.0964152	0.0817688	0.202395	0.0899843	-0.0863259	0.125385	0.157919	0.0375566	-0.0440379	-0.0155538	-0.118683	-0.0274632
AAACTGCA	-0.0760201	0.0594311	0.0258151	-0.122298	-0.0092703	0.0288605	0.0784777	-0.0471759	-0.0249711	-0.0761926	0.0972952	0.00431946	0.0310933	-0.047641	0.062874	0.0363947	0.0186591	-0.0302006	-0.00326873	0.00713315	-0.0715485	-0.119227	0.128758	0.0877145	-0.0202077	0.00279894	-0.0762115	-0.126146	-0.0582874	-0.0930004	-0.0640096	0.0126275	-0.200029	-0.0370646	0.0032573	-0.00290693	-0.104697	-0.0177816	-0.0760954	-0.10591	-0.0642947	-0.143576	0.0234667	0.0913822	0.0572637	-0.146739	-0.0400042	-0.0291877	-0.0986941
AAACTGTA	-0.00279697	0.0708415	0.0736645	-0.0656377	0.0457892	0.083999	0.147698	0.0559657	0.0836917	-0.0162424	0.177709	0.0476732	0.0751706	0.0113151	0.123923	-0.00697081	0.0293915	0.0849658	0.0321604	0.0561209	-0.236821	-0.100255	-0.00529362	0.171702	0.0245507	0.104633	0.0759227	-0.0251103	-0.0677457	-0.0363698	0.0397603	0.109036	-0.00680974	-0.0486376	-0.0769991	0.0643383	-0.00800099	0.471242	-0.0294897	0.424573	0.0644816	-0.125246	0.148284	0.0848279	-0.0491899	-0.0794584	-0.0148293	-0.0735523	-0.0698521
AAACTGTT	0.00130319	-0.00700135	0.0851805	0.00329515	-0.0234992	-0.0175367	0.166449	-0.04268	0.0114101	-0.0454609	0.239463	0.0314807	0.0676824	-0.00176357	-0.0285936	0.0463535	-0.0785514	0.0482279	0.0641626	0.0993136	-0.0580481	-0.00281469	0.0877923	0.261412	-0.0975935	0.057544	-0.047626	-0.0149077	-0.0810896	-0.031071	-0.00552576	0.0945244	-0.180399	0.0801308	0.166363	-0.00890792	-0.0818482	0.126048	0.0445764	0.13871	0.00177001	-0.15218	0.132577	0.158163	0.114704	-0.17032	-0.0647115	-0.18571	-0.120905
AAACTTAC	0.0740476	0.0503183	0.181348	0.189326	0.130558	0.156565	0.240205	0.0818858	0.237225	0.104139	0.240545	0.182643	0.116164	0.108019	0.208449	0.139084	0.0928263	0.216941	0.236911	0.182305	0.151538	-0.0291136	0.0713175	0.181871	0.0163967	0.110817	0.1556	0.0688697	0.202747	0.169985	0.223272	0.091764	-0.185311	0.0903067	0.107238	0.0858572	0.0958082	0.159649	0.110796	0.181542	0.135593	-0.147472	0.153846	0.147002	0.0994219	0.0690658	0.0440134	-0.0429479	-0.0188123
AAACTTAG	0.00348964	-0.0938477	0.023626	0.139136	0.0227634	-0.0162742	0.0450274	0.0192261	-0.0238013	-0.0362417	0.12649	0.0646876	0.0569011	-0.0256042	0.00424876	-0.0607591	0.0216695	0.062701	0.0132139	0.134236	-0.131203	0.11175	-0.000633865	0.181742	0.00499945	-0.0376787	0.14026	-0.159922	-0.00172226	0.0536734	0.00376008	0.000412055	-0.0575363	0.0177062	0.00389656	-0.0682546	0.00775535	-0.185742	0.124141	-0.0692097	0.0592999	-0.0542415	0.00169395	0.0570948	0.164341	-0.193738	-0.0998493	-0.131464	-0.0265949
AAACTTAT	0.0853099	0.166532	0.142605	0.169034	0.137271	0.0738871	0.258998	0.0705441	0.200557	0.0743832	0.242025	0.182398	0.196992	0.115295	0.203642	0.12543	0.0782792	0.245451	0.153956	0.308385	-0.0273914	-0.042251	0.0993026	0.230305	0.0643799	0.083963	0.246099	-0.00150506	0.0893345	0.0987423	0.188457	0.153789	-0.0712996	0.0733535	0.0345385	0.0565435	0.120399	-0.0403118	0.121581	0.148139	0.204769	-0.200129	0.169211	0.245944	0.0801419	-0.00974125	0.0454265	-0.0558833	-0.0634066
AAACTTCA	-0.0664019	0.0239617	0.116432	-0.101045	0.0173838	0.0424982	0.108154	0.0479683	0.0323294	0.0109279	0.109799	0.10803	0.0843794	0.0831466	0.0764102	0.0899916	-0.00227764	0.0310976	0.0861196	0.0599865	-0.084353	-0.0974159	0.047115	0.2058	-0.0652742	-0.0951446	0.1257	0.0705299	0.0478905	0.0524019	0.120395	0.133759	-0.0521039	-0.0583962	-0.0536306	-0.0236693	0.243035	-0.0841399	0.0582317	-0.0162872	0.00446441	-0.0928865	0.0689298	0.146784	0.158655	-0.0459577	0.0768051	-0.0326955	-0.0700503
AAACTTCC	-0.212894	-0.0893565	-0.194432	-0.115592	-0.280676	-0.229733	-0.0232099	-0.187746	-0.169724	-0.0876778	0.0310041	-0.166977	-0.17508	-0.178266	-0.121836	-0.0839994	-0.26626	-0.0620452	-0.0689421	-0.0875626	-0.00772407	-0.141247	-0.0720194	-0.117236	-0.188334	-0.123553	0.0873533	-0.215004	0.0172783	-0.156568	-0.0817887	0.0886679	-0.194113	-0.174223	-0.154707	-0.13812	0.0451201	-0.297185	-0.0665994	-0.14252	-0.115402	-0.226266	-0.0325522	-0.0724133	-0.122076	-0.105839	0.302574	-0.1609	-0.153583
AAACTTCG	0.111245	-0.0763188	0.152647	0.0546588	0.0648703	0.0242497	0.117312	0.068399	0.0819424	-0.00343583	0.152667	0.115308	0.0471947	0.010013	0.0702885	0.0928496	-0.0792553	0.040789	-0.000937569	0.0498658	-0.0728921	-0.0815557	0.180755	0.191027	0.0880507	0.0206647	0.178439	-0.1672	-0.0273746	0.112142	-0.0157898	0.154212	-0.0852728	0.00881137	0.024686	0.0134568	0.0916443	-0.0752022	0.11791	0.0567525	0.107401	-0.166731	0.0380219	0.0973706	0.0823388	-0.0586902	-0.00210002	-0.167122	-0.112971
AAACTTCT	-0.00946614	0.0314807	0.0845814	-0.034569	-0.0585913	-0.0440184	0.0920436	0.00664683	0.0229772	-0.0105712	0.0710194	0.074027	0.0307859	0.0234549	0.0580087	0.0322594	-0.0909864	0.0521442	0.0123377	0.0769196	-0.18577	0.0275462	0.0811123	0.159438	-0.0437216	0.0690082	0.169731	-0.155252	0.0911478	0.0812243	0.0546246	0.222642	-0.108694	0.0839424	0.0327436	0.0209062	0.270704	-0.0284009	-0.0476892	-0.00911051	0.093356	-0.194321	-0.0378202	0.100701	0.049103	-0.0831977	0.0573997	-0.139755	-0.0859452
AAACTTGA	0.15007	0.0266854	0.128022	0.0526432	0.0513079	0.0617443	0.17691	0.0834016	0.151369	0.0741448	0.157433	0.162606	0.155894	0.0920948	0.159486	0.106608	0.0103288	0.185693	0.148699	0.139681	0.163688	-0.0352768	0.0601854	0.253163	-0.0455348	0.106626	0.103304	-0.080297	0.0901425	0.108533	0.20907	0.0671353	0.0445611	0.0470983	0.0286087	0.0491145	0.161762	-0.0628406	0.0500931	0.150386	0.0236358	0.107007	0.155607	0.196649	0.00985414	-0.078969	0.0213718	0.04977	-0.0177801
AAACTTGC	0.0492423	-0.0589174	0.0167424	0.113217	0.00597704	-0.0221129	0.0914227	-0.0316291	-0.0390183	0.0862617	0.174686	0.0419933	0.0397007	0.0028834	0.141686	0.0639298	-0.0414459	0.0531751	0.141874	0.0765384	-0.0953359	0.0526974	-0.0638777	0.171858	0.0150204	0.069297	0.197285	-0.0267226	-0.0271003	-0.0292849	0.0570187	0.0351592	-0.15726	0.0921399	0.0911671	0.00431478	0.0998926	0.0363261	-0.104305	0.0469619	-0.071239	-0.245553	0.0508864	0.125688	0.0477172	-0.0221232	-0.0624398	-0.114408	-0.0806922
AAACTTGG	-0.0560924	-0.0445193	-0.0508049	-0.0899164	-0.131308	-0.0140655	0.0410699	-0.091457	-0.100732	-0.11617	0.0453159	-0.00999285	-0.0672294	-0.19239	-0.00475382	-0.118938	-0.141255	-0.0310162	-0.0849933	0.000834409	0.0905212	-0.0160381	-0.0328529	-0.0119063	-0.0411438	-0.132053	0.180983	-0.168139	-0.0840831	-0.0191144	-0.056667	0.0820582	-0.0691067	0.0922946	-0.0348692	-0.0234576	-0.107666	-0.190782	-0.0787699	-0.0769128	-0.0953872	-0.227121	-0.00858977	-0.00872024	0.017743	-0.089813	0.00737909	-0.228957	0.0470162
AAACTTGT	-0.0855375	0.0240896	0.0246252	-0.0461817	-0.054765	0.012894	0.153963	-0.0930492	0.0676938	-0.0209586	0.151711	0.0673187	0.0470166	0.0447637	0.0959145	0.0783885	-0.0122915	0.122228	0.00198208	0.0989708	0.0309566	-0.106805	-0.0306303	0.127574	-0.15034	-0.0636396	0.120996	-0.125188	0.00729598	0.0702478	-0.0115927	0.0529045	-0.0676975	0.0443355	0.0383786	-0.011375	-0.00558896	0.112317	0.0248751	0.138427	-0.00406051	-0.00431922	0.0444484	0.0182245	0.0520659	-0.0165817	0.00236987	-0.222232	-0.118651
AAACTTTA	0.0450676	0.0817378	0.0737996	-0.0162327	0.00643336	0.010394	0.188309	0.0870463	0.106866	0.0502838	0.151775	0.0873171	0.139866	-0.0213725	0.103868	0.0225314	-0.0128972	0.178086	0.126098	0.279256	-0.0202626	0.055066	0.0131006	0.320173	-0.0362558	0.102827	0.286831	-0.0811758	0.060712	0.129065	0.240041	0.0679241	-0.0222548	0.0176914	0.0468345	0.0150376	0.22444	0.0717833	-0.0433379	0.0796065	0.171654	-0.122758	0.112952	0.267245	0.0545466	-0.0264647	-0.00207089	-0.0720511	-0.0277519
AAACTTTC	0.0162824	-0.0339823	0.0616475	0.010046	-0.0228566	0.0105745	0.187245	-0.0169787	0.0709916	-0.0544628	0.306651	0.0419967	0.0345841	0.0564477	0.0403702	0.0450926	-0.0615526	0.162253	0.0912274	0.156394	-0.110934	-0.108395	-0.0699701	0.198543	0.0280469	0.0753596	0.1971	-0.0810291	-0.0340619	0.0258772	0.105637	0.188049	-0.0624752	0.0228874	-0.00841547	-0.000621363	0.0727332	-0.0387325	0.0368238	0.0623856	0.12062	-0.137525	0.0674931	0.217648	0.045751	-0.0928732	-0.0105332	-0.0786719	-0.100342
AAACTTTG	-0.0575022	0.0957368	0.0791653	0.111942	-0.0292582	0.0460633	0.225139	0.0339029	0.10542	-0.0022474	0.231815	0.159123	0.117042	0.056542	0.12842	0.00664778	-0.0333465	0.154226	0.0665392	0.209081	-0.108947	-0.0775665	0.044819	0.268345	0.0466478	0.0535399	0.330965	-0.0837426	-0.00406564	0.161659	0.0679018	0.114036	-0.0500223	0.085961	0.00871942	0.0512539	0.0454596	0.0136358	0.0441964	0.0373264	0.0445324	-0.0693574	0.0894252	0.140028	0.0523761	-0.0736659	-0.0494847	-0.0286097	-0.0335878
AAAGAAAA	-0.0328671	0.0941357	0.0329986	0.0683486	0.067217	-0.0485757	0.181604	-0.0149603	0.220634	0.141528	0.217557	0.0293224	0.00767534	0.075677	0.0887863	0.239172	-0.0297504	0.11811	0.255407	0.318988	0.0543259	-0.057922	0.0992333	0.14073	-0.13686	0.0579693	0.293333	0.00457598	0.210342	0.12152	0.21086	0.337284	-0.0827162	0.0687141	-0.00976712	0.0339895	0.105333	0.0960774	-0.051286	0.251115	0.175248	-0.253495	0.247009	0.467351	-0.0861333	0.0103783	0.0717636	-0.0108243	-0.0699614
AAAGAAAT	0.126785	0.0910263	0.134273	0.0862764	0.112429	0.0990703	0.297172	0.0510981	0.176164	0.145962	0.468542	0.204357	0.0944831	0.179659	0.12702	0.199256	0.0253696	0.179802	0.225458	0.32354	-0.0126812	-0.0162237	0.131647	0.12526	0.166047	0.135074	0.392276	0.0573733	0.228128	0.192911	0.210277	0.264449	-0.0166423	0.129885	0.183373	0.248902	0.0270938	0.0637928	0.216901	0.226513	0.065652	-0.00505366	0.184792	0.331022	0.0723537	0.079309	0.186354	-0.0436878	0.0540627
AAAGAACG	0.0719865	0.0496227	0.0754048	0.0833642	-0.0366147	0.0297102	0.0565052	-0.0577364	0.0562132	-0.126331	0.0191263	0.0240395	-0.0392267	-0.0696389	0.00835683	0.0283199	0.0338243	-0.053571	-0.0201347	0.100827	-0.0805861	-0.0107267	0.128813	0.0871237	-0.0487993	0.0187096	0.0261365	-0.0965819	0.0939314	0.0201927	0.0520902	0.0720468	-0.0533203	0.0866607	0.0987069	-0.0408212	-0.0656295	-0.0481696	-0.0670381	0.0878218	0.0183724	-0.00976711	0.03527	0.214875	-0.00139392	-0.0441655	0.0610736	-0.015709	-0.0119219
AAAGACCA	-0.050472	-0.0871126	-0.0151887	-0.0721083	-0.0809312	-0.0144763	0.0622505	0.00714256	-0.0251625	0.00945785	-0.0637038	-0.0698868	-0.0579499	-0.0197434	-0.0367231	-0.00635719	0.000138536	0.0346769	0.0503134	-0.0242645	-0.00494429	-0.136549	-0.0514374	0.0543843	-0.000347325	-0.0981131	0.064551	-0.0133731	0.12468	-0.0105427	0.133923	-0.038673	0.240064	0.0620271	-0.0256626	-0.0373708	-0.197037	-0.0496184	-0.0694773	0.0365438	-0.053196	-0.144984	0.0122511	0.104538	-0.0850394	0.11365	-0.0578484	-0.102773	0.0506416
AAAGATAA	0.0690382	0.0150673	0.122055	0.0769504	0.142652	-0.0139185	0.275811	0.0247928	0.229904	0.0585802	0.153414	0.0868864	0.111305	0.120384	0.133086	0.14544	0.0676713	0.185217	0.23641	0.296808	-0.0452167	-0.00466819	0.200911	0.150633	-0.00878622	0.133768	0.244478	-0.0235858	0.157223	0.127751	0.21589	0.210542	-0.0169482	0.13177	0.0607672	0.114073	0.0422264	0.0750642	0.104815	0.210028	0.203441	-0.200387	0.177404	0.373975	0.128837	0.0390648	0.100273	0.0615247	-0.0140311
AAAGATAC	0.0426737	-0.0277715	0.00606349	0.139615	-0.00749114	-0.00066483	0.176313	-0.0824772	0.0369331	-0.0913964	-0.0440653	0.0245912	0.0616105	-0.0359969	0.000522479	0.00351333	-0.0874571	0.0271912	0.0376972	0.016505	-0.0614168	-0.155208	0.00456754	0.0340872	-0.0339176	0.0221333	0.199664	-0.100407	-0.0441533	-0.0345032	-0.0251665	0.0145366	-0.124045	-0.0285011	0.00975492	0.00610832	-0.0983879	0.154359	-0.0548444	0.116075	0.11733	-0.117232	0.0568511	0.173024	0.0673841	-0.0547141	-0.0328237	-0.0562974	-0.012925
AAAGATCA	0.0528587	0.102026	0.0721842	-0.0305437	0.0799915	0.0297557	0.0811972	0.125988	0.0692336	0.0395997	0.0546518	0.0330562	0.123297	0.0926297	0.0813461	0.0675165	0.123605	0.0313122	0.0766574	0.181977	-0.0520046	-0.0455039	0.0694382	0.112979	-0.0582502	0.0816038	0.0882292	-0.0772674	0.0567121	0.0237839	0.130019	0.052003	-0.112976	-0.00624654	0.0969993	0.0299109	-0.0573792	-0.0174561	0.0574159	0.145748	0.106606	0.103866	-0.00440269	0.120631	0.0843573	-0.0173006	-0.0531745	0.141788	-0.0653944
AAAGATGA	0.0076286	0.0128085	0.117577	-0.00650921	0.221751	0.0493957	0.109498	0.111839	0.153794	0.115116	0.150852	0.165303	0.180881	0.417365	0.14178	0.124017	0.284603	0.139273	0.144159	0.192748	0.131704	-0.128187	0.120892	0.123156	0.00984394	0.00509001	0.117546	-0.0943362	0.169995	0.136362	0.189549	0.172628	0.12341	0.03614	0.0961102	0.0334423	-0.0283065	0.0572733	0.0875955	0.13755	0.100939	0.100976	0.0874732	0.272345	0.0262305	0.0109807	0.0454176	0.450932	0.00117853
AAAGATGG	0.0325008	0.128312	0.202562	0.0343965	0.0803939	0.0415537	0.175221	0.0789967	0.150778	0.170372	0.119408	0.176621	0.0502747	0.126515	0.121568	0.208546	0.098461	0.0950941	0.188813	0.102924	-0.0109262	0.133455	0.142901	0.151681	-0.00700185	0.208206	0.302231	0.0352819	-0.0307796	0.211522	0.133138	0.100112	0.134177	0.042395	-0.0275357	0.089606	0.178368	0.119258	0.181211	0.133407	0.0580655	-0.0431454	0.147098	0.238647	0.00294422	0.191122	0.136726	0.450461	0.143381
AAAGATTA	0.0907074	0.0889227	0.105355	0.134006	0.0983479	0.0323568	0.258374	0.149794	0.211313	0.0809948	0.283266	0.146958	0.148456	0.181483	0.107022	0.133506	0.0147644	0.131758	0.253984	0.298903	-0.032861	0.0766607	0.0928544	0.21976	0.0781109	0.0895196	0.164169	-0.0325739	0.0259092	0.13857	0.211932	0.151849	-0.123008	0.216228	0.145697	0.30359	0.0739509	0.159718	0.10336	0.229144	0.122794	-0.190612	0.132885	0.256662	0.0616106	-0.0491195	0.0300169	0.174759	-0.0328532
AAAGATTT	0.0180667	0.00226818	-0.00238799	-0.0397486	0.0468225	-0.0772102	0.2475	-0.0175162	0.103016	-0.0370499	0.335839	0.0634381	0.0636543	0.0565906	-0.0269863	0.138097	-0.012084	0.0978827	0.119436	0.26311	-0.129631	-0.126562	0.0683344	0.2229	-0.0818709	-0.0709105	0.328087	0.00464973	0.0986878	0.0414281	0.0589375	0.166338	-0.0961873	0.0217422	0.165891	0.471664	-0.0814498	-0.0897288	0.0445128	0.114338	0.0883756	-0.20745	0.0870607	0.147511	0.00217285	-0.0714505	0.0765275	0.0741946	-0.0358353
AAAGCATG	0.0516741	0.0949118	0.0734959	-0.0667205	0.020676	0.0376056	0.133231	0.0965661	0.0320028	0.0160248	0.0148853	-0.021931	0.0331294	0.00859344	0.0789067	0.0434647	0.0478839	0.0790805	0.0289101	0.0583034	-0.0420887	0.391815	0.0976771	0.102087	-0.0372875	0.0717352	0.155638	0.0471875	-0.0537631	-0.0533013	0.00838654	0.0303856	-0.114364	0.0428171	0.0425474	0.130114	0.431427	-0.00703565	0.130051	0.00846535	0.0661344	-0.0922893	0.0181446	0.112237	0.479057	0.0168729	0.101548	-0.0508166	0.059677
AAAGCCCG	-0.141859	-0.105551	-0.201638	-0.118861	-0.104284	-0.271994	-0.217424	-0.0598758	-0.15366	-0.0730006	-0.166798	-0.168823	-0.253319	-0.133048	-0.197602	-0.0625208	-0.21238	-0.191887	-0.134767	-0.142429	-0.204517	0.348395	-0.227061	-0.187401	-0.153481	-0.119545	-0.146416	-0.0118338	-0.0922279	0.0869661	-0.117455	-0.191957	-0.052023	-0.0426234	-0.11247	-0.203508	0.453884	-0.118405	-0.129486	-0.202791	-0.262121	-0.151218	-0.111291	-0.119225	-0.0475295	0.0206468	-0.118618	-0.144908	-0.176827
AAAGCCTT	0.0114819	-0.0167242	0.099469	-0.0222644	0.0282784	0.0148019	0.129581	0.0530303	0.0601733	-0.0519793	-0.00821277	0.135006	0.0727787	0.0787423	0.0783133	0.0522067	-0.0410671	0.142199	0.000446271	0.0959673	-0.0379312	0.401734	0.177077	0.162994	0.0849239	0.0680462	0.173186	-0.0842625	-0.0419077	0.377302	0.0983138	-0.00175119	-0.0316091	0.112206	0.12943	0.104949	0.440881	-0.0587527	0.0181172	-0.0329665	0.0685303	0.10609	0.126375	0.152465	0.0878879	-0.0498044	0.0406005	-0.0849722	-0.10444
AAAGCGCT	-0.0535092	-0.10412	-0.0619189	0.17032	-0.0827337	-0.103789	-0.0194618	0.0416257	-0.116199	-0.101531	-0.0363234	-0.00989076	-0.0498978	-0.0086748	-0.0320956	-0.0385695	-0.132563	-0.114567	-0.0938848	-0.0129608	-0.124749	0.430206	0.138149	-0.0467776	0.0361459	0.0545695	-0.117858	0.0966098	-0.0484951	0.026172	-0.0459067	0.0638832	-0.139974	0.048447	0.116687	0.00802119	0.383579	-0.109083	-0.0346054	-0.102643	-0.163418	-0.221979	0.0490972	0.0226534	-0.00640598	-0.0574725	0.0117063	-0.0684361	-0.0801107
AAAGCTCG	0.177861	-0.119823	-0.100119	-0.00676206	-0.0981376	-0.134049	-0.0398679	0.00456535	-0.103507	-0.0960836	0.0119066	-0.0592973	-0.137711	-0.114488	-0.130787	-0.0510518	-0.216162	-0.122474	-0.0714437	0.00139718	-0.0537753	0.302614	-0.0683939	0.0214146	-0.00714232	-0.0392464	-0.0858355	-0.165866	-0.0322646	-0.0325911	-0.066948	0.0501875	-0.119182	-0.085574	-0.0548255	-0.0380148	0.454415	-0.121578	-0.0806627	-0.0969947	-0.0498039	-0.291027	-0.031487	0.16343	-0.0812313	-0.171306	-0.017183	-0.187781	-0.138659
AAAGCTTA	0.0532561	0.128509	0.154858	0.00939334	0.0707707	0.112668	0.239476	0.0386126	0.184424	0.0936065	0.0988228	0.166371	0.186451	0.158466	0.171283	0.118283	0.13453	0.138902	0.19045	0.201816	-0.0748658	0.48095	0.162091	0.208577	0.0424168	0.124857	0.159292	0.0364884	-0.0395861	0.131467	0.116794	0.0837507	-0.037962	0.187801	0.0695434	0.195568	0.484204	0.045048	0.153151	0.194992	0.148815	-0.25411	0.183964	0.226195	0.0770796	-0.0259347	0.0638973	0.121959	0.0113401
AAAGCTTC	-0.0639801	0.0293151	-0.0233928	-0.106438	-0.0790374	-0.125861	-0.0405743	0.0638825	0.0155523	-0.0846939	-0.0405851	0.0565481	-0.104336	-0.10546	-0.0403693	-0.0558416	-0.154005	-0.0720904	-0.0227495	-0.00920583	-0.14697	0.448813	-0.0710691	0.00831935	-0.0288173	0.0459998	0.00463091	-0.0853918	-0.0585321	0.240205	0.0420823	0.0607111	-0.114401	0.0518171	-0.0441571	0.0292304	0.491707	-0.123027	-0.0387486	-0.00711766	0.0107051	-0.147623	0.0258895	0.136397	-0.0250676	-0.113627	0.0612621	-0.0741143	-0.114353
AAAGCTTG	-0.0305766	-0.0510677	-0.0270282	-0.0493535	-0.134644	-0.0605483	0.0878744	-0.0188324	-0.128972	-0.165859	0.123412	0.0575662	0.02499	0.0675728	0.010111	-0.144455	-0.0922768	0.0155288	-0.0891768	-0.00818961	-0.135059	0.469228	-0.017209	0.0925544	-0.00698152	-0.120447	0.0746536	-0.111151	-0.110613	0.0359688	-0.0771896	-0.101809	-0.144199	0.058146	0.0413803	0.210977	0.47303	-0.0641735	0.0550419	-0.094878	0.0401506	-0.123286	-0.0601601	0.0256928	0.227739	-0.190663	-0.000357198	-0.232185	-0.171741
AAAGCTTT	-0.117979	0.0809422	-0.0334688	-0.167474	-0.0961831	-0.180303	-0.0114338	-0.0411757	0.0114142	-0.196802	-0.0912029	0.0218963	-0.0417454	-0.0906202	-0.061529	-0.193505	-0.187361	-0.084034	-0.155508	-0.0195006	-0.111486	0.477848	0.0136142	0.121907	0.0116008	-0.000935011	0.000817677	-0.121333	-0.105767	0.0494794	-0.0555258	-0.0169587	-0.210476	0.0999892	-0.0103525	0.194848	0.490991	-0.0949042	-0.0552476	-0.0480418	-0.0983914	-0.129447	0.0739529	0.0686838	-0.0594094	-0.188574	-0.0439786	-0.228956	-0.101647
AAAGGACA	0.124188	0.0714075	0.133597	0.00927671	0.0385621	0.0682947	0.108979	0.0216657	0.0913715	0.0935285	-0.0561503	0.0564313	0.128138	0.0473827	0.0919406	0.101117	0.0545647	0.118538	0.138363	0.0693019	0.012907	-0.074107	0.0275206	0.0653259	0.0267098	0.0305239	0.168003	0.0122917	0.11451	0.0380015	0.122062	0.0945356	0.265703	0.104851	0.113113	0.105551	-0.00982307	-0.0146168	0.111323	0.0456118	0.0171042	0.345907	0.116271	0.202301	1.48e-05	0.0659122	0.204259	0.0567776	-0.0250583
AAAGGATG	0.0192094	-0.0312592	0.0611522	-0.00547516	0.000946229	-0.0423202	0.0696493	-0.0534854	-0.0401264	-0.0155795	0.082842	0.0331258	0.0661466	0.224316	0.0126269	0.0546178	0.00889656	0.0254487	0.0148868	0.00150643	-0.08272	0.0397936	0.257958	0.156567	-0.0723127	0.00839106	0.12657	-0.0329261	-0.0554965	0.0407604	-0.00548457	0.0398863	0.0570042	0.0105355	-0.0200739	-0.0163276	0.0640791	-0.0369598	0.0911546	0.00384373	-0.0284288	0.0111457	-0.00331958	0.137452	-0.036357	0.00406541	0.186725	0.466831	-0.135064
AAAGGCTT	-0.138156	-0.0193819	-0.0929211	-0.0683151	-0.126045	-0.13312	-0.00524678	-0.0824751	-0.0584344	-0.100802	-0.0619818	-0.0880342	-0.00836104	-0.066698	-0.021259	-0.125277	-0.114368	-0.0321264	-0.140426	-0.0888514	-0.0888828	0.392942	0.08368	0.0403999	-0.00496181	0.000544201	0.0885011	-0.23663	-0.0197585	0.360087	-0.0584092	-0.0875262	-0.116463	-0.0258545	-0.0132739	-0.132553	0.438069	-0.146152	-0.0855122	-0.1568	-0.0023574	-0.0471592	-0.0258445	-0.0247704	0.0463671	-0.114198	-0.018754	-0.0565189	-0.144888
AAAGGGCA	-0.146732	-0.130364	-0.00282683	-0.12984	-0.0869747	-0.0459606	-0.046526	-0.114346	-0.11122	-0.07741	-0.0592369	-0.0652659	-0.159658	-0.0387995	-0.0640936	-0.0963739	-0.0727981	-0.0905338	-0.0928315	-0.113228	-0.198957	-0.103771	-0.0140861	-0.0796766	-0.02304	-0.0968948	0.181292	-0.0758147	-0.120291	-0.0190936	-0.163276	-0.148562	-0.00359321	-0.101593	-0.0479234	-0.0179359	-0.211519	-0.0525988	-0.0369685	-0.0394585	0.0978217	-0.076039	-0.133124	-0.0051798	-0.079713	0.226426	-0.072976	-0.180859	-0.0630977
AAAGGGCG	-0.13762	0.00311488	-0.0582057	0.00584154	-0.0923074	-0.164227	-0.0973294	0.0177644	0.00331799	0.0177828	-0.153432	-0.0229252	-0.161643	-0.0484261	0.00367143	0.0168688	-0.155171	-0.0696818	-0.038056	-0.0582366	-0.0832619	-0.0480503	-0.127197	-0.129378	0.0635417	-0.1452	0.0164412	0.0935582	-0.0905402	0.000400481	-0.137703	0.0124716	-0.0816521	-0.00499918	-0.0301576	-0.0942628	-0.14951	-0.23221	0.0301726	-0.10291	0.462117	0.0201495	-0.0542658	-0.0113354	-0.030819	0.255225	-0.180832	-0.093123	0.324007
AAAGGGGG	-0.298064	-0.283199	-0.283086	-0.126682	-0.281088	-0.405317	-0.346972	-0.154544	-0.176389	-0.0648949	-0.188269	-0.392925	-0.463462	-0.293278	-0.327022	-0.117475	-0.393659	-0.194094	-0.102166	-0.203187	-0.0629959	-0.222707	-0.405429	-0.349765	-0.0428064	-0.292915	0.31771	-0.0510225	0.00416231	-0.241432	-0.15145	-0.174321	-0.0351481	-0.279539	-0.285975	-0.286351	-0.0436698	-0.120987	-0.0886579	0.0895439	-0.24296	-0.240286	-0.27757	-0.0537267	-0.169939	0.412663	-0.0427875	-0.154877	0.0334976
AAAGGTCA	-0.010056	-0.114888	-0.0712281	-0.132942	0.0527774	-0.0976521	-0.0757103	-0.0804078	0.0293328	-0.159629	-0.0353237	0.0259263	-0.0926856	0.0653058	-0.0309178	-0.105709	-0.0150222	-0.0160749	-0.0611105	-0.0290212	-0.110913	-0.0693058	0.0608355	-0.0279213	-0.0730003	-0.074625	0.286901	-0.158962	-0.147412	-0.0482644	-0.0193567	0.0451449	0.454987	0.0437239	-0.00883904	-0.0609246	-0.184324	-0.198019	-0.0734151	-0.00456574	-0.0816362	0.336806	-0.0463928	0.147884	-0.0835048	0.192283	-0.148841	-0.166266	-0.0631444
AAAGGTTG	-0.129367	0.0522388	0.053462	0.00788082	-0.0523995	-0.0637878	0.0328025	0.0300967	0.0271175	0.0228498	0.0719332	0.0853441	-0.0413329	-0.0362941	-0.0213898	0.0200596	-0.0870235	-0.0183876	0.0231268	0.0981787	-0.0317608	-0.110798	-0.00975129	0.0282333	-0.137375	0.0107147	0.126781	-0.0351437	-0.0280117	0.0259331	0.108493	0.0510617	-0.0425537	-0.0935903	0.00276075	0.0651056	0.0398934	-0.104922	0.00478358	-0.0150966	-0.0137919	-0.0815335	0.0461515	0.104963	0.0122888	0.0777854	-0.0242947	-0.0783252	-0.113287
AAAGTACA	0.0959235	0.140663	0.134654	-0.0290257	0.10434	0.231486	0.235105	0.00162511	0.184115	0.0781537	0.127185	0.174522	0.198206	0.138139	0.145402	0.105371	0.149254	0.120641	0.140072	0.186953	-0.053797	-0.0316134	0.114207	0.247548	-0.107343	0.0779759	0.101386	0.038086	0.0731989	0.00343881	0.162716	0.046446	-0.0881404	-0.0300651	-0.00969049	0.0983983	0.226963	0.33133	0.12012	0.206319	0.10555	-0.05557	0.15941	0.265711	0.061417	-0.0578753	0.0655532	-0.01128	0.0425302
AAAGTACG	0.156179	0.0757418	0.178316	0.153156	0.0649518	0.16293	0.189833	0.0327766	0.136757	0.0874276	0.0338363	0.182978	0.131658	0.0478216	0.171891	0.139265	0.070102	0.106096	0.112313	0.0903741	-0.0259108	0.0800495	0.157498	0.168694	0.145521	0.0905485	0.139281	0.0692904	0.0413731	0.17805	0.108297	0.109519	-0.00589164	0.162666	0.166643	0.0937975	0.22462	0.162004	0.119272	0.217386	0.201554	-0.235035	0.105119	0.172936	0.105727	0.0526662	0.029494	0.0722437	-0.025235
AAAGTACT	0.172394	-0.00909299	0.161967	0.162941	0.145898	0.119288	0.18329	0.0539162	0.111041	-0.0392993	-0.00920645	0.177195	0.158822	0.128362	0.0599037	0.0281552	0.057412	0.156352	0.0369376	0.116257	-0.0699993	0.0960264	0.137805	0.240575	0.154266	0.192631	0.120276	0.059247	0.0201926	0.14237	0.0928902	0.073591	-0.0497722	0.139047	0.174177	0.0910086	0.244132	0.22073	0.149577	0.22837	0.144869	-0.0368211	0.120586	0.130627	0.0946096	-0.0585765	0.038	-0.0937593	0.0444272
AAAGTATA	0.186723	0.121417	0.20496	0.127115	0.194197	0.237212	0.255552	0.100636	0.212946	0.0440736	0.135092	0.217691	0.247489	0.159668	0.226389	0.178472	0.166455	0.231337	0.247538	0.315764	-0.0885477	0.0324422	0.173467	0.253759	0.0738396	0.0955086	0.299368	0.0521009	0.079263	0.177368	0.193744	0.185	-0.00312165	0.198467	0.187863	0.194794	0.199049	0.154649	0.102944	0.22634	0.234481	-0.190307	0.229577	0.362785	0.0816684	0.0466359	0.0203205	-0.141998	0.00538909
AAAGTATC	0.226138	0.111931	0.172031	0.0947182	0.129258	0.137148	0.182811	0.104256	0.0683511	0.0430036	0.0902552	0.145741	0.167341	0.153625	0.0964546	0.15201	0.127523	0.128011	0.142036	0.162469	-0.0591784	0.111661	0.118994	0.249222	0.0960251	0.140949	0.190383	0.141241	0.0639498	0.165269	0.142912	0.0840647	0.0228171	0.178227	0.19566	0.138545	0.221146	0.227271	0.200233	0.212256	0.170449	-0.0868677	0.147579	0.198049	0.120854	-0.0052772	0.1108	0.0854253	0.0451962
AAAGTCAT	0.00500138	-0.0618601	0.0594873	0.0072482	0.15563	0.0101516	0.130083	0.0489864	0.0387818	-0.012169	0.0653304	0.0611513	0.17564	0.454616	0.105261	0.0221931	0.266502	0.100169	0.152316	0.0994341	-0.0164661	-0.0176238	-0.0184914	0.18594	0.0599447	-0.0538664	0.138564	-0.00986588	-0.0586474	0.0493601	-0.0278325	0.0829445	-0.110638	0.0401548	0.0277398	-0.019289	0.109443	-0.04051	9.59e-05	0.0126618	0.0683266	0.0913065	0.0509235	0.114549	0.200805	-0.116196	0.00607015	0.125098	-0.121561
AAAGTGCA	-0.0886152	-0.119474	-0.0755417	-0.119416	-0.0627515	-0.0597295	-0.0252911	-0.101725	-0.0331334	-0.0910126	0.0572132	-0.0220509	-0.0350956	-0.179419	-0.101053	-0.12342	-0.090556	-0.088676	-0.0897636	0.0474512	-0.108309	-0.0720966	0.100822	0.0540036	-0.0112722	-0.136125	-0.00909301	-0.169953	-0.13195	-0.0201816	-0.0795826	-0.00185768	-0.190518	-0.0394887	-0.0648414	-0.0416648	0.00815399	-0.10315	-0.0383395	-0.136988	-0.0863891	-0.156317	-0.0270413	0.170321	-0.0753867	-0.143109	-0.0627642	-0.198882	-0.104944
AAAGTGCG	-0.0805814	0.0945014	-0.0121376	0.388609	0.0308439	-0.0507331	0.0175379	0.0467542	0.00485706	-0.0259782	-0.0483347	0.0417134	-0.0605184	-0.0181528	-0.0452754	-0.0122594	-0.103857	-0.0777412	0.00683477	-0.00663991	-0.170096	-0.100142	0.0129925	0.0144711	0.0412034	0.0367694	-0.0353908	-0.0270573	-0.0234848	0.00119589	-0.0344565	-0.0213449	-0.0793603	-0.0740245	-0.020273	-0.0996331	-0.0347985	-0.120525	0.0322349	0.0466434	-0.0919974	0.00752688	0.0925484	0.0820795	0.0771884	-0.00111335	-0.114953	-0.100057	-0.102649
AAAGTGCT	-0.0598035	0.0327227	-0.00719377	-0.0178651	-0.0208728	-0.081898	0.0598408	-0.0136425	0.082992	-0.00500998	0.0420107	0.072476	0.0305092	-0.00198747	-0.0430005	-0.077638	-0.0748327	-0.0212442	0.0444717	0.0370609	-0.0574392	0.30375	-0.0541561	0.176807	-0.0658956	0.10798	0.0485623	0.0460736	-0.0137171	0.0775884	0.0530152	0.0406904	-0.129596	-0.0238146	0.0911639	-0.120515	0.195833	-0.0711567	0.00775297	-0.0195621	-0.0217121	-0.189291	0.034893	0.0983996	0.076689	-0.058785	-0.0761225	-0.0985699	0.0519759
AAAGTGTA	0.0740836	0.0351081	0.0827559	0.0369365	0.0596685	0.186891	0.221743	0.00705427	0.1985	0.0794086	0.190991	0.144198	0.187178	0.064089	0.149217	0.0681801	0.109179	0.139022	0.173998	0.233023	0.00927323	-0.0251746	0.141609	0.190668	0.0162603	-0.0248684	0.214769	0.0116122	0.0777454	0.0792092	0.163453	0.173794	-0.0206663	0.194132	0.101019	0.0436376	0.00771716	0.152273	0.0440508	0.190839	0.166114	-0.0798903	0.158826	0.254817	0.11777	-0.00387495	0.117345	-0.0104831	0.0686511
AAAGTTAC	-0.0954204	-0.0520089	-0.0569831	0.0492976	-0.00568152	-0.00412738	0.000836742	-0.111197	-0.0436561	0.0219254	0.187672	-0.0166286	-0.033653	-0.05392	0.0155077	-0.0736312	-0.0204382	0.00598111	0.0750059	-0.0409514	-0.00695057	-0.176289	-0.0786347	0.0592729	-0.116112	-0.0953014	0.181745	-0.164197	-0.115155	-0.113683	-0.0954139	-0.0854791	-0.166762	-0.0306187	-0.0989104	-0.0919987	-0.0436599	0.155959	0.0166631	0.0761976	-0.0360705	-0.125064	-0.0548775	-0.00854933	0.0780881	-0.133628	-0.0321499	-0.0880475	-0.0725697
AAAGTTAG	0.187002	0.0827595	0.189491	0.151254	0.123511	0.176575	0.220191	0.159132	0.168658	0.131244	0.125654	0.211795	0.210286	0.1337	0.157079	0.178025	0.14046	0.161991	0.180519	0.192397	0.0301129	0.255099	0.150428	0.281237	0.162707	0.217819	0.175345	0.0399446	0.0994551	0.186928	0.175457	0.142351	-0.010652	0.22053	0.202713	0.103311	0.261738	-0.0320583	0.134346	0.104402	0.11178	-0.142805	0.244043	0.227975	0.160842	0.000470159	0.0456106	0.00805122	0.042891
AAAGTTCA	0.0985688	0.0405548	0.0280092	-0.0669636	0.0180357	0.0284187	0.142117	-0.0615358	0.0249835	-0.0413326	0.0194266	0.0757565	0.0292148	-0.094929	0.0233872	0.0266074	-0.00328256	0.0787489	0.0509844	0.146562	-0.0661702	-0.0380294	0.0205599	0.218198	0.0385513	0.0567857	0.154972	-0.15073	0.0284811	0.0169497	0.0268293	0.0731402	-0.134046	0.0125287	-0.0101329	0.0165768	0.156344	-0.00919388	0.0623414	0.0949504	0.0992571	-0.231686	0.0358885	0.210737	0.126344	-0.179281	-0.0401516	-0.0631196	0.0725548
AAAGTTCC	-0.0402939	-0.0222381	0.0510054	0.107935	-0.125932	-0.0488012	0.103557	0.0646402	-0.00926054	-0.0114164	-0.0470918	0.0117785	0.0141591	0.0914466	0.0164483	0.0165569	-0.152925	-0.00483412	-0.00175627	0.0940781	-0.0278261	-0.255192	0.0224541	0.164702	0.0257663	-0.0208301	0.202061	0.0164786	-0.0574259	0.0380434	0.0224273	0.298961	-0.0733755	0.029707	-0.0480477	0.038167	0.0901539	-0.111726	0.00234213	0.0125264	0.0593358	-0.202446	0.074148	0.104363	-0.0423278	0.0444245	0.182546	-0.188302	-0.191268
AAAGTTCG	0.175493	-0.0388253	0.0852147	0.060101	0.132027	0.0388361	0.186969	0.150828	0.0472446	0.0422538	0.0521138	0.111819	0.10413	0.074573	0.0655251	0.083007	0.0767295	0.139535	0.105824	0.192818	-0.0901076	-0.134497	0.118665	0.20221	-0.0379102	0.0259024	0.215368	-0.0377731	-0.0400143	0.0306718	0.0953048	0.27874	0.0060275	0.0162562	0.0396839	0.0729116	0.138249	0.0822318	0.0501921	0.138174	0.0571173	-0.0246991	0.0503336	0.103595	0.0934006	0.091997	0.0467819	0.104427	0.0213965
AAAGTTCT	0.151635	-0.0411883	0.0884838	0.018482	-0.0277668	0.0286545	0.10558	0.0283292	0.120934	-0.0289841	0.0582923	0.0490276	0.080256	0.0318054	0.00281721	-0.0186775	-0.0401967	0.0537936	0.0367174	0.108277	-0.0601782	-0.0731466	-0.0342364	0.282924	0.0459244	0.0583596	0.280511	-0.155397	0.0239937	0.0414988	0.135292	0.220868	-0.183728	0.0115711	-0.024819	0.000363994	0.1666	0.0582457	-0.0205174	0.0585904	0.0532988	-0.261636	0.0164951	0.128669	0.0155853	8.79e-05	0.0561862	-0.0469811	-0.0889822
AAAGTTGC	0.0376132	-0.0174927	0.011008	0.0737268	-0.040694	0.0237005	0.0771286	-0.0717517	0.0311071	0.068406	0.109605	0.0110581	-0.00837763	-0.150263	-0.0588627	0.0398532	-0.00753165	0.081929	0.0207861	0.0232321	-0.041059	-0.00726175	0.0830803	0.057529	-0.100106	-0.0371054	0.091146	-0.176739	0.00957926	-0.0672039	-0.00431304	0.118853	-0.186787	0.0325257	-0.0124847	-0.0120845	0.109479	-0.112435	-0.00653647	-0.0236567	-0.17851	-0.133703	-0.0365923	0.146887	-0.068087	-0.153276	-0.0636051	-0.249721	-0.0461212
AAAGTTGG	0.0146265	0.0618299	0.146894	0.0605067	0.0798707	0.0609953	0.141836	0.10252	0.187472	0.117799	0.0459219	0.182404	0.0825156	0.030566	0.0432881	0.10341	0.0358375	0.0411392	0.144976	0.177652	-0.055365	0.0954849	0.0403335	0.225534	0.114149	0.131085	0.188982	-0.0369905	0.0657729	0.15334	0.128374	0.153844	-0.131994	0.134682	0.177053	0.105718	0.189716	-0.0707784	0.0516779	0.118502	0.136081	-0.175265	0.117824	0.231486	0.0247201	0.102829	0.096439	-0.0641223	0.138341
AAAGTTGT	-0.0471741	-0.02094	0.049927	-0.0807719	-0.0274875	0.086661	0.18774	-0.0135603	0.0799779	-0.0370202	0.135619	0.0358771	0.119325	-0.0197539	-0.0152176	-0.051551	0.0810395	0.0404131	0.0715528	0.132564	-0.146425	0.0208592	0.0304094	0.231813	-0.0812336	-0.0323936	0.22008	-0.0655403	0.036193	-0.0374076	0.137359	-0.0524081	-0.11266	0.0372744	-0.0803014	0.0781431	0.101553	0.0296454	-0.0881771	-0.0440792	-0.0120743	0.177868	-0.0385431	0.136612	0.033586	-0.0297719	-0.10048	-0.198167	-0.0288152
AAAGTTTA	0.0113927	0.0475722	0.0572411	-0.0157937	-0.00509613	0.0511707	0.188178	-0.0152027	0.146233	-0.0506952	0.166495	0.0650243	0.104636	0.0526613	0.0978987	0.0792042	0.00292594	0.145349	0.141873	0.251666	-0.0634366	0.0649832	-0.0583503	0.360174	-0.0290448	0.100505	0.202858	-0.16099	0.0496812	0.0653652	0.0781972	0.104654	-0.167893	0.0454345	-0.00631979	-0.083322	0.221231	0.0152349	0.0191724	0.0220397	0.114759	-0.196163	0.0724369	0.246394	0.0192961	-0.0929845	0.0373865	-0.106244	-0.106681
AAAGTTTC	-0.07352	-0.0503854	0.0181066	-0.026587	-0.131852	-0.153314	0.189609	0.0094395	0.0390198	-0.0253418	0.306133	0.0880408	-0.0965855	-0.0515571	0.0534553	-0.0275801	-0.142639	0.0985642	0.0306136	0.135114	-0.148662	-0.103877	-0.126182	0.183339	-0.0551999	-0.0610163	0.200765	-0.157283	-0.114565	0.0510656	0.0440875	0.154025	-0.0879748	-0.0477286	-0.0875959	0.0291482	0.109919	-0.0584429	-0.0229213	0.00837289	-2.06e-05	-0.207361	0.0351815	0.149663	0.0771135	-0.134305	-0.0409972	-0.141199	-0.138408
AAAGTTTG	-0.0630054	0.0509229	0.0507968	0.0547858	-0.072846	-0.0250155	0.0825691	-0.00793378	0.0242934	0.0411742	0.16816	0.0471826	0.035663	0.0414812	0.0152655	0.00868861	-0.0431811	0.101009	0.0602708	0.11076	0.021222	-0.118989	0.0267354	0.146151	0.00126343	0.0077867	0.298989	-0.040164	0.0385948	0.109528	0.114286	0.00275526	0.022148	-0.0295292	-0.0587541	0.0344818	0.137202	0.069003	0.00713173	0.0504129	0.0646084	0.0309424	0.067885	0.155864	0.00939863	-0.0813161	0.000248966	0.0266446	-0.0128777
AAATAAAA	0.177641	0.0473279	0.209822	0.148802	0.183227	0.0235071	0.286152	0.0909951	0.236515	0.207101	0.296689	0.215549	0.132513	0.234205	0.196722	0.298806	0.0277497	0.200859	0.31318	0.436635	0.148536	0.0320414	0.127247	0.302505	0.105648	0.203178	0.302322	0.0756711	0.262443	0.222384	0.279518	0.309238	-0.0476989	0.193455	0.269548	0.166123	0.15207	-0.0284995	0.120645	0.222368	0.19853	-0.110484	0.307114	0.477729	0.0573648	0.0997573	0.235068	0.04742	0.0218487
AAATAAAT	0.243169	0.125316	0.223217	0.251038	0.266763	0.192559	0.375611	0.109925	0.253685	0.155267	0.289828	0.199905	0.256895	0.260147	0.236871	0.282147	0.208512	0.253966	0.320507	0.452008	-0.0975892	0.0696058	0.155323	0.373008	0.183111	0.158626	0.36836	0.143326	0.106428	0.265013	0.267221	0.291376	-0.092746	0.283645	0.279831	0.292033	0.0974194	0.158215	0.158926	0.308206	0.266535	-0.0525858	0.287322	0.368179	0.0901849	0.0725974	0.203594	-0.0337718	0.0898162
AAATAACA	0.0268131	0.179398	0.136932	0.125984	0.145749	0.0934963	0.212104	0.00697499	0.16685	0.116865	0.304789	0.107566	0.131279	0.126053	0.0459253	0.226266	0.0845948	0.15227	0.263683	0.262437	0.0772303	-0.0591264	0.176722	0.207864	0.118829	0.130747	0.207742	0.0823071	0.142196	0.118628	0.190075	0.193313	-0.1733	0.0404247	0.0706115	0.0859782	-0.0510099	0.00282152	0.135644	0.168123	0.114853	-0.20466	0.20314	0.313775	0.0727928	-0.0647934	0.145276	0.0540498	0.00726029
AAATAAGG	0.0656839	0.0339716	0.160224	0.0512235	0.144319	0.0880445	0.230096	0.128224	0.146652	0.108544	0.289686	0.164149	0.202918	0.227672	0.110913	0.196065	0.127204	0.148806	0.16808	0.25051	0.192454	-0.071633	0.15908	0.215063	0.138649	0.196988	0.315835	0.101924	0.198466	0.243297	0.173417	0.0977558	0.0703008	0.100169	0.164388	0.0733789	0.0651944	0.0880374	0.112844	0.173777	0.292302	-0.139903	0.109128	0.306667	0.0174003	0.328709	0.197958	0.0935813	0.0235704
AAATAATT	0.192519	0.129062	0.146539	0.217146	0.248486	0.0946645	0.334348	0.0439976	0.210565	0.101688	0.367243	0.15611	0.223503	0.245541	0.22302	0.282549	0.0375814	0.194978	0.290915	0.457279	-0.0341208	-0.0898855	0.0824537	0.297059	0.091479	0.199675	0.358617	0.0333994	0.122962	0.175972	0.187358	0.242818	-0.0132717	0.139245	0.164405	0.092944	0.0170609	0.0171302	0.161758	0.240467	0.169797	-0.034948	0.226265	0.341378	0.111865	0.0211857	0.117482	-0.0587661	0.0243333
AAATACAG	0.17057	0.218857	0.109216	0.0603591	0.109127	0.0967173	0.215322	-0.00594482	0.154519	0.0346393	0.231367	0.109622	0.152786	0.118269	0.108575	0.183284	0.113536	0.153197	0.133382	0.265646	-0.0852347	-0.0185645	0.118529	0.225195	0.0987287	0.165484	0.148115	0.00938276	0.0782885	0.106028	0.0285539	0.134769	-0.135135	0.0782225	0.000642161	0.0593376	0.0503235	0.424287	-0.00129829	0.322677	0.0789609	-0.0448938	0.152802	0.207581	0.0200052	-0.045708	0.160747	0.0850076	-0.0662322
AAATAGTT	0.148092	-0.0219931	0.163851	0.072923	0.109219	0.107899	0.314932	0.137755	0.222602	0.122818	0.389281	0.222002	0.225745	0.115482	0.0954324	0.22469	0.00655673	0.144969	0.272197	0.347896	-0.125795	-0.0876187	0.0626346	0.310331	0.0492199	0.0961204	0.130197	-0.0713731	0.103706	0.127082	0.238091	0.245043	-0.164693	0.0771898	0.122797	0.137192	-0.0785123	-0.00818594	0.135853	0.209302	0.135814	-0.249843	0.202739	0.310597	0.0619206	-0.0927153	0.0774335	-0.0150957	-0.101489
AAATATAC	0.0503867	0.124692	0.147198	0.0221993	0.100134	0.140291	0.248577	0.0171323	0.181315	0.0999876	0.292066	0.170462	0.136468	0.0543	0.1596	0.160573	0.0534518	0.14926	0.204413	0.343697	0.072735	-0.041599	0.112402	0.124713	0.0122204	0.0567109	0.262254	0.0429738	0.02424	0.0622159	0.167156	0.0680431	-0.0736045	0.089455	0.0885132	0.0544995	-0.184707	0.191636	0.0642533	0.166844	0.233748	-0.184725	0.188885	0.326193	0.0392841	0.149358	-0.00620917	-0.0917165	0.107083
AAATATAT	0.289116	0.187872	0.32124	0.194728	0.311769	0.294456	0.383609	0.154026	0.324836	0.198591	0.37033	0.316329	0.347884	0.326352	0.291705	0.325127	0.272525	0.270282	0.374575	0.452135	0.0128798	0.0388648	0.241638	0.372681	0.179268	0.242286	0.317033	0.211735	0.189029	0.300207	0.266745	0.267704	0.03127	0.306705	0.29746	0.201658	0.0172152	0.0477435	0.264913	0.270518	0.266114	-0.229839	0.320255	0.403577	0.177217	0.189333	0.147175	0.123833	0.123933
AAATATGG	0.126435	0.0374204	0.335002	0.0837262	0.0985439	0.136889	0.275789	0.0140592	0.0909892	0.0638868	0.290998	0.15756	0.252794	0.133198	0.117326	0.134856	0.185481	0.240691	0.203594	0.291719	-0.104948	0.127351	0.108551	0.242537	0.141565	0.127723	0.329263	0.0152106	0.0253021	0.197806	0.145998	0.160687	-0.0943453	0.0919717	0.157487	0.119098	-0.0670212	0.108073	0.407907	0.0968076	0.223568	-0.16519	0.124178	0.322287	0.135888	-0.0192806	0.157143	-0.132096	0.153846
AAATATTA	0.209777	0.135684	0.298786	0.158321	0.273191	0.139044	0.356732	0.144116	0.285429	0.22937	0.403575	0.275904	0.213056	0.270015	0.227901	0.311936	0.150582	0.246563	0.378654	0.456154	-0.0207556	0.0670391	0.159104	0.300156	0.115706	0.219633	0.337393	0.0888129	0.111448	0.211943	0.259896	0.260968	-0.0834728	0.155572	0.243726	0.217548	0.0980775	0.0603232	0.175121	0.257727	0.198317	-0.135157	0.252738	0.378806	0.163465	0.129668	0.126566	0.119443	0.0330809
AAATATTT	0.184755	0.045939	0.175534	0.208277	0.204208	0.0854511	0.383561	0.095287	0.189354	0.10363	0.390334	0.23083	0.223433	0.144843	0.126926	0.223401	0.0259292	0.199868	0.217905	0.444206	-0.110865	-0.135723	0.156786	0.2669	0.141662	0.15649	0.325714	-0.0437266	-0.0163118	0.0654588	0.162274	0.230423	-0.116892	0.0639732	0.137823	0.151722	-0.141431	-0.015892	0.136313	0.0769694	0.140206	-0.0194603	0.352297	0.309628	0.106667	-0.120247	-0.0374632	-0.0671607	0.115239
AAATCAAA	0.080167	-0.02587	0.0963417	0.104428	0.0487884	0.0177246	0.151579	0.0234697	0.118385	0.0872543	0.297159	0.0947422	0.113444	0.0225074	0.103312	0.147134	0.0162303	0.125999	0.131895	0.320763	-0.0342505	0.00191116	0.0585166	0.261218	0.0231007	0.0497371	0.108819	-0.0973647	0.0353856	0.177103	0.15792	0.188645	-0.113857	0.195023	0.0426183	0.481325	0.0414807	-0.00539115	0.0947674	0.172149	0.2289	-0.0966874	0.139131	0.286636	0.0297855	-0.149509	0.0669633	-0.0421117	0.00879966
AAATCACA	0.0207358	0.150714	0.0563394	-0.0708009	0.0733783	0.0194382	0.149409	-0.0260656	0.0557138	0.0247603	0.271773	0.104141	0.110217	0.174605	0.109013	0.0760225	0.158233	0.0832756	0.0676324	0.161617	0.0266869	-0.0916585	0.050262	0.198896	0.00398984	-0.0639856	0.102641	0.086451	0.223338	-0.067396	0.042207	0.0437686	-0.0793846	-0.0256997	0.020796	0.49045	-0.0335006	0.00273881	0.0809523	0.0992286	0.0733295	0.112392	0.115718	0.119582	0.228924	0.0092347	-0.0251868	-0.0625586	0.0146165
AAATCACG	0.0253437	0.0249872	0.0192079	0.101933	0.201177	0.162846	0.0978771	0.00648217	0.0220973	-0.108114	0.289403	0.11646	0.145441	0.246689	-0.0333067	0.0182995	0.134954	-0.0352311	0.0349212	0.130738	-0.130791	-0.136887	0.0990655	0.163811	0.0683558	-0.000483111	0.0886169	-0.000190751	0.00751821	0.0110147	0.0373948	0.0145544	-0.18754	-0.0237288	0.0517123	0.491544	-0.128868	-0.028759	0.0227336	-0.00356961	0.0768918	-0.0454652	0.0300068	0.0530878	0.181066	-0.027595	-0.0356043	-0.0036515	0.017297
AAATCACT	0.0113757	-0.121284	0.0624786	-0.0909381	0.06774	0.0141808	0.11977	0.00338751	0.0148957	-0.0297523	0.262238	0.0605004	0.103364	0.209563	-0.0178472	0.0249789	0.0903482	0.0191	-0.0185314	0.0387232	0.0731364	-0.0346667	0.0707593	0.179355	-0.0133982	0.0362977	0.0852323	-0.122057	-0.044627	0.0804273	0.0594264	0.0309521	0.0503475	0.0581428	0.0923186	0.480303	-0.0488565	0.036901	0.0167588	0.110206	-0.00173966	-0.12439	0.0649787	0.0113423	0.0197368	-0.176012	0.148368	-0.0662334	-0.146774
AAATCAGA	-0.0426636	-0.0290941	-0.0220499	-0.101415	-0.105078	-0.101337	0.135829	-0.0603809	-0.0523724	-0.0697627	0.252725	-0.012927	0.0567987	-0.00256571	0.0514432	-0.0206066	-0.0418544	0.101722	-0.0287952	0.0751279	-0.0515077	-0.0679345	-0.0474886	0.0813299	0.0271905	0.0162604	0.0618044	-0.018669	-0.0126112	0.0912081	0.0586952	0.163839	-0.0997834	-0.0435499	-0.0377549	0.479672	-0.0377225	-0.0363402	-0.0583113	0.0410447	0.135425	-0.0404666	0.0648768	-0.0125633	-0.0937505	-0.0542625	0.00988253	-0.0133659	-0.115655
AAATCAGG	0.0834829	0.0765219	0.122994	0.0372246	0.102588	0.121519	0.173647	0.0528239	0.14138	0.0683606	0.286073	0.152994	0.149584	0.158333	0.0925555	0.114425	0.0859349	0.0823765	0.139857	0.226678	-0.065805	0.00946429	0.059411	0.228952	0.0398355	0.0702596	0.147183	0.000896005	0.0485381	0.163061	0.123819	0.114773	-0.106882	0.188494	0.106239	0.481625	0.0588311	-0.0670606	-0.0105117	0.090769	0.102182	-0.103517	0.127669	0.175969	0.0449906	0.132362	0.238673	-0.0698208	0.0361174
AAATCAGT	-0.0165175	0.0545383	0.149543	0.0840965	0.104865	0.10157	0.178618	0.0128521	0.106338	0.0461323	0.276363	0.13533	0.156297	0.114388	0.0878106	0.116466	0.105374	0.0935822	0.166646	0.173687	-0.0736005	0.0254009	0.0349427	0.195594	0.0735593	0.16243	0.0621395	-0.00448139	0.0523031	0.0970338	0.10321	0.109088	-0.22305	0.126709	0.217232	0.477093	-0.01154	0.0812484	0.07521	0.176647	0.0949834	-0.138529	0.0543235	0.159034	0.0786593	-0.105029	-0.00910258	-0.0225171	-0.0483925
AAATCATC	0.0204822	-0.116274	0.00806485	-0.121674	0.121018	0.0696491	0.138162	-0.0782764	-0.0195748	0.0294575	0.201599	-0.048932	0.221966	0.484282	0.0319086	0.0367457	0.266681	0.101886	0.0772138	0.105624	-0.171661	0.075297	-0.00536546	0.0905869	0.0255878	-0.0438514	0.0577134	-0.0848321	-0.0424268	-0.0599364	0.0868089	0.0407063	-0.120538	-0.00615853	0.0219908	0.205794	-0.0337463	-0.0820185	-0.0780971	-0.00327802	-0.0128518	-0.19817	-0.00229673	0.115256	0.0222295	-0.104388	0.0197038	0.374891	-0.0319855
AAATCATG	-0.0145164	0.0525135	0.0805933	-0.0686735	0.288792	0.00755768	0.160859	-0.00222389	-0.022854	0.000120141	0.312795	0.0410902	0.148956	0.390977	0.0795328	0.0105187	0.308831	0.0917798	0.0431499	0.10851	-0.123883	-0.0867667	0.0462674	0.139972	0.105759	0.00724411	0.311205	0.00256816	0.0368558	0.0689903	-0.0331935	0.120241	-0.117033	0.0818853	0.249495	0.455746	-0.0222687	-0.0275151	0.199118	-0.0358092	0.0853059	0.0223601	0.0538988	0.129766	0.455315	-0.107311	-0.075086	-0.0793727	0.0853259
AAATCCAG	-0.122835	-0.00252942	-0.00422678	-0.120734	-0.0477212	-0.0799492	0.00689073	0.024937	-0.0477511	-0.0167382	0.237655	-0.00137228	-0.0194778	0.0242637	-0.0875936	-0.077012	-0.0741674	0.0103134	-0.0299755	0.0768325	-0.0817183	-0.0833455	-0.0327439	0.0903074	-0.0587213	-0.0520215	0.101487	-0.0959806	0.0515012	0.00148073	0.0400213	0.0859948	-0.118609	0.00425952	0.0183992	0.316083	-0.111837	-0.172158	-0.00445481	-0.124689	-0.108978	-0.161655	-0.0815283	-0.0106416	-0.00984505	-0.101881	0.476406	-0.0857479	-0.0734901
AAATCCCC	-0.394123	-0.22885	-0.328989	-0.203707	-0.335772	-0.39375	-0.339742	-0.262799	-0.295016	-0.231459	0.111869	-0.349147	-0.37218	-0.317922	-0.329895	-0.25879	-0.372921	-0.28034	-0.273497	-0.116517	-0.0564613	-0.277291	-0.366131	-0.265196	-0.129684	-0.307003	-0.0090367	-0.195864	-0.0247259	-0.249537	-0.136809	-0.188703	-0.235997	-0.355083	-0.368227	-0.00597158	-0.226956	-0.171844	-0.21462	-0.139066	-0.237301	-0.190913	-0.229372	-0.0697742	-0.263055	-0.0117425	-0.185774	-0.125508	-0.284935
AAATCCCG	0.456037	-0.120873	-0.04063	-0.013009	-0.0377365	-0.147227	-0.0293197	-0.0274678	-0.0226403	0.0343249	0.250538	-0.00310801	-0.14105	-0.0105859	-0.038942	0.0644355	-0.150122	-0.000564104	0.0750761	0.0598805	-0.107164	-0.150167	-0.074014	0.0199439	0.0568134	0.0615794	0.0834155	0.146651	0.107822	0.155404	0.018443	0.110211	-0.180888	0.112216	0.0118859	0.434504	-0.0776977	-0.13749	-0.0374318	-0.0173044	-0.105035	-0.140966	-0.119225	0.123221	-0.0579588	0.102822	0.332623	0.113749	0.0665434
AAATCCGG	-0.114321	-0.0427465	-0.120481	-0.140093	-0.103714	-0.254248	-0.108016	-0.122857	-0.0561708	-0.0215896	0.198564	-0.194685	-0.218709	-0.088023	-0.135875	0.0872488	-0.164685	-0.0993917	-0.0199861	0.0531705	-0.224907	-0.0198271	-0.0965803	-0.065613	-0.0666835	0.0303823	0.151278	-0.0740963	-0.12312	-0.138705	-0.0929347	0.0876241	-0.128627	-0.0632814	0.0893052	0.452477	-0.192731	-0.077148	-0.136188	-0.03834	-0.186455	-0.0929951	-0.135894	-0.041897	-0.110951	0.0497879	0.463432	-0.0357257	-0.15693
AAATCCGT	-0.0521748	-0.0367002	-0.0234154	-0.103242	0.0670737	-0.0596548	0.0695455	0.00172892	0.0572493	-0.10119	0.231119	-0.0490268	-0.00921105	-0.0529798	-0.0598472	0.00427446	0.0243899	-0.0699734	-0.0337581	-0.00385034	-0.17971	-0.115174	-0.0570697	0.121704	-0.0341877	-0.0485961	0.0856033	-0.194281	-0.137409	-0.0768576	-0.105736	0.100909	-0.151853	0.0151029	0.0483284	0.46152	-0.161766	-0.0904852	-0.12549	-0.0266598	-0.00835594	-0.123214	-0.0289881	-0.0729202	-0.00501611	-0.169196	0.314697	0.00775662	-0.114922
AAATCCTG	0.00468889	0.0525323	0.0376596	-0.0200273	0.0105026	-0.0104838	0.117431	0.0575099	0.019771	0.0461417	0.244928	0.0624352	-0.0158842	0.0160322	0.0727999	0.0839422	-0.0705252	0.0740033	0.0951818	0.10421	-0.0444854	-0.0686608	0.0828596	0.0786095	0.0519228	0.0508153	0.276145	-0.0844534	0.149979	0.0921183	0.12393	0.137693	0.0148164	0.0531021	0.184392	0.423107	-0.0534206	-0.105887	-0.0559954	-0.0546318	-0.00354307	0.0406956	0.0308078	0.0751959	-0.0493628	0.0374603	0.470072	0.110913	-0.148045
AAATCTCA	-0.0359589	0.0101022	0.00974383	-0.0293491	0.0507673	0.00732472	0.0732451	-0.0343082	0.00366383	0.0200872	0.201104	0.104846	0.00786701	0.127066	0.0394942	0.000126529	-0.0206841	0.020269	0.0116843	0.0655514	0.00139945	-0.00969139	-0.0346313	0.0678928	0.0358297	-0.023722	0.101788	-0.0171576	0.0444114	0.00276741	0.00163837	-0.0100607	-0.185926	0.0579391	0.0187952	0.487392	-0.0375129	-0.0087611	0.0309789	-0.0494066	-0.0269592	-0.119285	-0.0872084	0.0386205	0.0372386	-0.0472285	-0.0845818	0.00876172	-0.0557424
AAATCTCG	0.459955	-0.0641602	0.0839671	0.0341666	0.0896501	-0.0100876	0.125294	0.0461919	0.0821647	0.0144168	0.210991	0.0158808	0.000767859	0.0247379	0.052735	0.0548889	0.0750722	0.128048	0.0556286	0.154469	-0.0531939	-0.18058	-0.00541309	0.164749	-0.0977041	-0.0163626	0.0934266	-0.0481445	-0.0217997	-0.025477	0.0573962	0.22101	-0.0769864	-0.0165688	-0.0129063	0.483847	-0.0983555	-0.0718554	-0.0201175	-0.0279421	-0.00509634	-0.105883	0.0745792	0.08071	0.00586818	-0.133163	-0.0119489	-0.047163	-0.101331
AAATCTCT	-0.103777	-0.0290779	-0.160323	-0.0884343	-0.127449	-0.206954	0.0321546	-0.0540678	-0.156131	-0.187303	0.165963	-0.130197	-0.173415	-0.0494205	-0.125081	-0.0926707	-0.219661	-0.115104	-0.0831544	-0.0198337	-0.0757857	-0.143396	-0.187772	-0.0716553	-0.165066	-0.146903	0.195194	-0.0699413	-0.0406601	-0.0798022	-0.0495097	-0.0647	-0.0649844	-0.178319	-0.133293	0.451341	-0.171918	-0.118025	-0.0777516	-0.0969189	-0.136547	-0.184144	-0.132269	-0.161951	-0.142882	-0.0240305	-0.0279259	0.108311	-0.203695
AAATCTGA	0.0432391	0.0494237	0.109721	-0.0106418	0.0108487	0.0365624	0.17092	0.00520948	0.152892	-0.0606828	0.275475	0.0952632	0.111013	0.0789609	0.0170366	0.0812017	0.0311483	0.113358	0.0980779	0.18992	-0.00449156	-0.0941594	0.0231917	0.1672	-0.08715	0.0199824	0.180101	-0.108524	-0.00938494	0.167425	0.136342	0.223824	-0.0638943	0.0256929	0.0273151	0.486457	0.036865	-0.0365921	0.0189878	0.0916025	0.069514	-0.0836435	0.0524138	0.072093	0.0121613	-0.110243	0.0749399	0.0695925	-0.0640605
AAATCTGC	-0.040919	-0.0196017	-0.0406543	0.0606729	-0.0123296	-0.0535943	0.102255	-0.0275955	-0.0487376	-0.16282	0.200347	-0.0825601	-0.0407819	-0.00516683	-0.0312277	-0.00474371	-0.0933675	-0.0564711	-0.0946595	0.0799371	-0.12741	-0.172822	-0.0825785	0.0439879	-0.14807	-0.0701927	0.0215049	-0.130439	-0.00614876	-0.0254117	-0.0363542	0.0525158	-0.217871	-0.0712988	-0.0247514	0.481402	-0.122798	-0.212261	-0.092677	-0.0358437	-0.099512	-0.0809081	-0.105097	-0.0145425	-0.0189915	-0.0777549	-0.0135306	-0.0553559	-0.0629766
AAATCTGG	-0.0229228	-0.103711	-0.0174113	-0.0911457	-0.0699367	-0.044016	0.0563399	-0.0322975	-0.0421308	-0.0660794	0.244779	-0.0254996	0.0145807	-0.0535584	-0.0390229	-0.142793	-0.120248	-0.0696152	-0.0466991	0.028191	0.0118515	-0.0606097	-0.117322	0.0623412	-0.00213109	-0.108771	0.213739	-0.243828	0.0590249	0.078038	-0.0828438	0.146734	-0.129446	0.0297892	0.0415	0.493364	-0.0774499	-0.0212933	-0.00850674	-0.0305531	0.105808	-0.205329	-0.0023557	-0.0633634	-0.015981	0.0494512	0.251259	-0.147994	-0.0764125
AAATCTGT	-0.0411532	0.100768	0.0161866	-0.165731	-0.055577	-0.00419898	0.202345	-0.135304	0.028027	-0.0949841	0.304403	-0.0353699	0.0853881	0.123984	0.0811077	0.0159147	-0.0125027	0.0800167	0.0768576	0.126793	-0.00994374	-0.220901	-0.0719754	0.118087	-0.0429481	-0.101707	0.200064	-0.223328	-0.00340734	0.015859	-0.0529043	-0.0257624	-0.0982491	0.0368299	0.0927998	0.490365	-0.32615	0.1645	0.0232299	0.177988	0.166555	0.0232938	-0.0286223	-0.00264987	0.0130348	-0.0971851	0.0481763	-0.111533	-0.120491
AAATCTTA	-0.0450917	-0.0633349	-0.0126748	-0.0401117	0.0173746	-0.0830248	0.174686	0.0543157	0.059406	-0.0575841	0.34627	0.047308	-0.0120279	-0.0645813	-0.0923857	0.042584	-0.101853	-0.0245246	0.0496549	0.213626	-0.214097	-0.095439	-0.060579	0.225559	-0.0585536	-0.110698	0.279447	-0.211232	-0.0308069	0.265501	0.054778	0.112739	-0.228155	-0.0639913	0.0439309	0.477523	-0.0207393	-0.111048	0.00591153	0.0155629	0.0245145	-0.333157	-0.0271631	0.14649	-0.170602	-0.242189	0.018575	-0.112802	-0.197294
AAATGAAT	0.177456	0.0605769	0.187067	0.183707	0.268791	0.183485	0.297811	0.134739	0.268382	0.143829	0.280095	0.188601	0.207461	0.222496	0.164466	0.289779	0.15839	0.186778	0.28971	0.351446	0.0348706	-0.0419063	0.211328	0.342959	0.122188	0.197396	0.366094	0.018399	0.170362	0.269668	0.272377	0.226262	0.0269194	0.13647	0.203201	0.254785	0.00335094	-0.0630828	0.216121	0.294651	0.215008	-0.054241	0.300355	0.278924	0.0454671	0.0511322	0.16409	0.150714	0.024812
AAATGACC	-0.0767394	-0.0628174	-0.0920745	-0.0737593	0.0306363	-0.0607137	-0.0282103	-0.068022	-0.0447929	-0.0547654	0.216239	-0.119472	-0.043924	0.00252919	-0.0386163	-0.0400067	0.0826075	-0.0330812	0.00613544	0.0301811	-0.0333959	-0.242349	-0.106174	-0.0109252	-0.0542601	-0.145924	0.230031	-0.072406	-0.167324	-0.0977047	0.0327423	-0.0151487	0.492761	-0.0545204	-0.0236727	-0.0756826	-0.244822	-0.0139505	-0.0748709	0.0484311	-0.00907403	0.218422	0.00539031	0.150707	-0.114765	0.238328	-0.0815605	-0.221794	-0.121231
AAATGACG	0.0850039	-0.0064891	0.165183	0.20432	0.487282	0.297317	0.214545	0.116464	0.15238	0.0998742	0.231791	0.198009	0.399919	0.219516	0.221118	0.114589	0.480208	0.329157	0.193717	0.157514	-0.0940201	-0.0752021	0.214006	0.234711	0.00988561	0.0770384	0.0967202	0.068595	0.0800658	0.0989459	0.0293277	0.00616159	-0.0577315	0.0521502	0.0729099	0.0893668	-0.0161666	-0.0727695	0.0838941	0.0369859	0.120243	0.302545	0.114122	0.222497	0.0506567	-0.0842516	-0.0499897	0.109471	-0.0396654
AAATGAGG	0.101767	0.0394427	0.10736	0.0936228	0.0687973	-0.0152941	0.109574	-0.00804251	0.106639	0.102586	0.178706	0.0220805	0.0649891	0.145222	0.0605055	0.15848	0.0483207	0.103256	0.167059	0.240068	0.47332	-0.0548963	0.0902891	0.133492	0.0770583	0.121462	0.255182	-0.00018103	0.118457	0.157624	0.180055	0.141863	0.0450421	0.0345191	0.10983	-0.0416079	0.0718906	-0.0638703	-0.0385402	0.159404	0.0413047	-0.0385878	0.100947	0.151337	-0.018149	0.267162	0.121649	0.13646	-0.0211396
AAATGATA	0.172086	0.0264332	0.137842	0.0624595	0.287283	0.176631	0.308356	0.107078	0.230903	0.044234	0.300427	0.20868	0.287318	0.320743	0.229996	0.169309	0.277417	0.258778	0.210974	0.268789	-0.0718471	0.099986	0.26906	0.273357	0.0689669	0.0873392	0.259153	0.01336	-0.0303267	0.157113	0.181757	0.213435	-0.120319	0.153318	0.178181	0.141316	0.047078	0.147474	0.14264	0.193708	0.239007	-0.120069	0.183226	0.257137	0.0936158	-0.0167958	0.00684065	0.0576581	-0.0538091
AAATGCGC	0.124532	0.0668907	0.132954	0.479489	0.172078	0.0509113	0.162056	0.136609	0.0857437	0.0734148	0.200007	0.171764	0.0615723	0.142875	0.162109	0.101114	0.0638513	0.128005	0.0391777	0.235224	-0.0838734	0.151634	0.311314	0.130277	0.204789	0.14065	0.143786	0.222133	0.0710786	0.160429	0.0836004	0.171902	-0.167591	0.222066	0.249973	0.0792926	0.0750358	-0.0494749	0.138021	0.0949211	0.00387011	-0.0769446	0.0913952	0.210599	0.166552	-0.0524427	0.173217	0.0289934	0.111379
AAATGGTG	-0.110749	0.0982605	-0.110965	-0.107062	-0.136078	-0.0494419	-0.048051	-0.0358191	-0.111747	-0.0301943	0.112965	-0.0468847	-0.0878702	-0.0106459	-0.0560113	-0.0531433	-0.134692	-0.125536	-0.121492	0.0327586	-0.0176187	-0.178707	-0.027167	-0.0330634	0.0428149	-0.147685	0.073002	-0.0125224	0.0956969	-0.0693343	0.0735734	0.0178087	0.0936547	0.0337068	-0.0690644	-0.118744	-0.241175	0.027862	0.0737301	-0.0209222	-0.061713	0.0524284	-0.10165	0.0265646	-0.0102854	0.0826886	0.0153835	-0.106048	0.457328
AAATGTCA	0.0541019	0.121606	0.131794	-0.0991699	0.192259	0.195889	0.259924	-0.0347587	0.173079	0.0585254	0.245996	0.197981	0.220596	0.398986	0.167401	0.19446	0.193454	0.100561	0.162296	0.194106	0.0045283	-0.0197058	0.168515	0.20951	-0.0373886	-0.0471721	0.141467	-0.060313	-0.0567811	0.0753332	0.0235198	0.0894695	-0.0475003	0.0365745	-0.00136094	0.110485	0.0372317	-0.0910587	0.0508468	-0.00612894	0.0935482	0.450851	0.123401	0.16149	0.157606	-0.113189	0.0992349	0.0412488	0.0160789
AAATGTTA	0.124592	0.0845827	0.161419	0.0948519	0.0771696	0.0912283	0.319839	0.0447282	0.179971	0.166669	0.316492	0.174951	0.19167	0.0779428	0.170734	0.0992407	0.0780722	0.186437	0.270507	0.294653	-0.0468348	0.0461231	0.131976	0.280644	0.0692666	0.0714807	0.192279	-0.0318248	0.0306064	0.0920581	0.15536	0.197059	-0.0940994	0.17475	0.162532	0.155007	0.0560448	0.0442417	0.151555	0.159023	0.196944	-0.200428	0.202983	0.237014	0.0994696	-0.032865	0.0260468	-0.047646	-0.091503
AAATGTTC	0.154334	0.153984	0.0854184	0.0742575	0.0658318	0.0402968	0.227304	0.0115011	0.102927	-0.00533189	0.246905	0.127813	0.0564907	0.103928	0.0712492	0.167785	0.0174895	0.0952579	0.110713	0.176128	-0.120627	-0.134782	0.129176	0.195434	-0.0793532	0.0014557	0.203465	-0.101513	0.0341914	0.0854592	0.0941077	0.256275	-0.158413	0.0694911	0.0159861	-0.0199832	-0.0530372	-0.00295781	0.072682	0.0600731	0.0908706	-0.137246	0.111175	0.134691	0.0717165	-0.0121862	0.128177	-0.0851197	0.00823683
AAATTAAT	0.204092	0.0707579	0.11947	0.0460853	0.207701	0.0857505	0.270533	0.00748634	0.183657	0.0191024	0.268683	0.152382	0.203216	0.201429	0.151247	0.233431	0.0545479	0.201601	0.207464	0.410941	-0.125681	-0.0475051	0.0369415	0.334175	-0.01307	0.0400903	0.41836	-0.0442474	0.0937443	0.0755673	0.176357	0.167214	-0.0954998	0.165597	0.157883	0.178987	-0.115589	0.0766256	0.142722	0.204956	0.222348	-0.218196	0.169576	0.325976	0.0522476	-0.0770246	0.145359	-0.0179989	0.119642
AAATTACA	0.0589178	0.0339415	0.0420989	0.0968431	0.225627	0.18338	0.277704	-0.00852438	0.091257	0.0404758	0.453435	0.102029	0.220787	0.138656	0.207897	0.209135	0.167948	0.163538	0.272134	0.331107	-0.131457	-0.177026	0.0765779	0.358204	-0.0580165	-0.000515733	0.303724	0.0434879	0.160601	-0.0240068	0.113355	0.0634748	-0.0535826	-0.0183671	0.107423	0.0920638	-0.0786262	0.295784	0.078564	0.21912	0.201361	-0.0323897	0.0968015	0.192097	0.0794547	-0.105993	-0.103592	-0.036716	-0.0168555
AAATTATA	0.230092	0.163131	0.213504	0.153874	0.199574	0.227566	0.349667	0.0653655	0.225696	0.121627	0.307945	0.262633	0.263627	0.220965	0.209145	0.219332	0.131054	0.288286	0.280229	0.415892	0.0450552	0.0504118	0.182113	0.372232	0.191423	0.14314	0.368574	0.050233	0.132753	0.19317	0.222799	0.216322	-0.0559212	0.202059	0.233411	0.190521	0.0581613	0.0637567	0.301879	0.233102	0.177639	-0.219268	0.142259	0.34086	0.082337	0.0874795	0.116119	-0.0248801	-0.0101191
AAATTATT	0.170392	0.164851	0.249281	0.16863	0.23776	0.170829	0.314839	0.110364	0.280905	0.195594	0.325081	0.235628	0.251469	0.257341	0.297161	0.289322	0.133759	0.227284	0.353979	0.435584	0.118899	-0.0437579	0.10638	0.293031	0.122444	0.232171	0.383946	0.0522638	0.116655	0.212756	0.255997	0.258718	-0.0518304	0.110531	0.195457	0.105429	0.0605752	0.0988884	0.176233	0.270259	0.229548	-0.112452	0.28733	0.283679	0.136636	0.0348689	0.112029	0.0472013	0.0167685
AAATTGCA	-0.052119	0.0622504	-0.0156522	-0.102249	0.0345121	-0.0155627	0.228484	-0.138127	0.0317464	-0.00831447	0.4049	-0.00690825	0.0587713	0.0819602	0.0286801	0.0385712	0.0643313	0.0538237	0.0418363	0.17539	-0.0562816	-0.0134637	0.141435	0.186662	-0.0703988	-0.107084	0.2468	-0.0284484	0.0197891	-0.110474	-0.0499349	-0.0160969	-0.149692	-0.0250511	0.043229	0.0777445	-0.156147	-0.0748875	-0.0169368	-0.026304	-0.0169616	-0.130594	0.0231248	-0.0114345	0.0921349	-0.0789629	-0.176655	-0.219256	-0.080098
AAATTGCG	0.166357	0.0995037	0.0369454	0.360456	0.109173	0.117906	0.241815	0.0644131	0.0760704	0.124839	0.328445	0.107074	0.126897	0.0761014	0.0767391	0.0928847	0.0423124	0.106124	0.106688	0.273909	-0.0748961	-0.0830742	0.128217	0.246859	0.0221998	-0.0197793	0.0523966	0.0248535	0.0962749	0.0370842	0.0470349	0.0705381	-0.216299	0.017984	-0.0082209	0.101685	-0.0283663	-0.0883799	0.053441	0.0530586	-0.051817	-0.0655164	0.0996472	0.127055	0.155593	-0.18665	-0.102375	-0.0638776	-0.124731
AAATTGGT	0.0170468	-0.00166143	0.0153678	-0.0269348	0.0320596	0.014959	0.218208	0.0667406	0.149309	0.0027334	0.322062	0.0321429	0.112733	0.0424418	0.100116	0.0860506	0.00224968	0.0463632	0.0524187	0.25981	-0.132311	-0.0215875	0.0305678	0.220026	-0.0104361	-0.00828651	0.19653	-0.0053982	-0.0606502	-0.0177209	0.134184	0.185354	0.0678274	0.0792609	0.0363792	0.0224188	-0.160236	0.133872	0.0588222	0.142227	0.0469656	-0.156607	0.0774959	0.109329	-0.103056	0.00605361	0.0458498	-0.0776677	0.176164
AAATTGTA	0.0393991	0.0860744	0.0858072	-0.027188	0.0421749	-0.00161397	0.225443	-0.0191492	0.0712663	-0.035481	0.27319	0.117802	0.142835	0.219365	0.0944955	0.133564	-0.0187182	0.108515	0.131145	0.194478	-0.165639	-0.0209824	0.154809	0.209343	-0.0417572	-0.00447226	0.270861	0.0163134	-0.0267127	0.0380003	0.0992197	0.0489076	-0.0480069	0.0130235	0.0693392	0.16239	-0.0184385	0.365817	0.107211	0.306459	0.0896253	-0.152357	0.0649985	0.0699997	0.0859419	-0.0108807	-0.115488	-0.114739	-0.147351
AAATTGTT	0.103129	0.0151329	0.137744	0.147387	0.102103	0.0890732	0.246001	0.00418207	0.0655777	-0.0425843	0.312838	0.113793	0.13885	0.03886	0.120751	0.119632	0.0420631	0.164211	0.174433	0.310319	-0.0287571	-0.227466	0.186178	0.297384	-0.107203	0.046384	0.222106	-0.149554	-0.0682912	0.0164245	0.139393	0.188825	-0.191233	0.0132079	0.0970276	0.115743	-0.155637	-0.0151744	0.0460676	0.164873	0.0635938	-0.113763	0.0825949	0.182593	0.083432	-0.143918	0.0433538	-0.113996	-0.0924813
AAATTTAA	0.0193932	0.186028	0.0785235	0.169391	0.137703	0.0439892	0.294289	0.0552359	0.201679	0.0478235	0.319942	0.111919	0.114907	0.105508	0.108513	0.11535	-0.0492041	0.1118	0.1516	0.388729	0.108584	-0.0496716	0.140583	0.461968	0.0436261	0.0290164	0.33293	-0.110785	0.118819	-0.00532299	0.144828	0.127414	-0.20502	0.022611	0.0209139	0.202264	0.0482113	-0.0233016	0.0799881	0.169958	0.202342	-0.193656	0.229548	0.288619	0.172881	-0.0640652	-0.0383141	-0.0467612	-0.0999086
AAATTTAT	0.107149	0.154183	0.197657	0.158503	0.271645	0.147723	0.369047	0.0649846	0.306732	0.146185	0.311361	0.242825	0.231776	0.257298	0.234956	0.298865	0.115849	0.26756	0.28648	0.43037	0.0401408	-0.0421083	0.178255	0.36189	0.145299	0.120284	0.44573	0.0952811	0.192684	0.169829	0.244678	0.268525	-0.0249328	0.139768	0.0923112	0.187453	0.0152056	0.104528	0.204292	0.299224	0.224292	-0.0515196	0.308637	0.302289	0.121239	0.111627	0.113208	0.0554017	-0.020489
AAATTTCA	-0.0780138	0.00817763	-0.00611755	0.0374479	0.0500926	-0.038944	0.341017	-0.0915268	0.0177049	-0.126597	0.493792	0.0426092	0.123332	0.111857	-0.0415269	-0.0168528	-0.0617002	0.10252	0.0238989	0.257373	-0.077752	-0.107058	0.0930327	0.28126	-0.0631703	-0.0410645	0.300963	-0.188099	-0.0394941	-0.0384472	0.00879259	0.246811	-0.270322	-0.01967	-0.0227794	0.111628	-0.110479	-0.0847149	0.120164	0.0691384	-0.00565588	-0.250899	0.0747324	0.115229	0.226029	-0.143061	-0.153298	-0.124476	-0.0300526
AAATTTCT	-0.192678	0.0501514	0.0540725	-0.0458021	-0.0314476	-0.0765929	0.261039	-0.00527967	0.0317116	-0.00942747	0.463048	0.056067	-0.0276807	0.0101715	0.0671492	0.0711948	-0.170214	-0.0260858	0.0230866	0.307417	-0.0269009	-0.11084	0.0542493	0.146283	0.0429042	0.055548	0.420938	-0.12535	0.0751312	-0.0353617	0.0654742	0.274672	-0.0440024	0.0289884	-0.0580331	0.0231709	-0.0999741	0.0275622	0.0811388	0.113705	0.0185516	-0.0153864	0.0487645	0.0893729	0.113934	-0.0156365	0.0101226	-0.0350172	0.00175982
AAATTTTA	-0.0995715	0.049464	0.00678259	0.0205543	0.0789484	-0.0738563	0.25537	-0.00551297	0.150407	0.0482681	0.310831	0.0936059	0.0517119	0.129668	0.0277711	0.167108	-0.10009	0.040651	0.129335	0.381805	-0.156384	-0.113868	-0.0418266	0.411087	-0.106427	-0.064343	0.377231	-0.169577	0.066211	0.108536	0.0509185	0.0885479	-0.153224	0.0320487	-0.0452725	0.0118132	-0.0523111	0.0641625	0.110976	0.137915	0.129901	-0.0701218	0.0258701	0.284539	0.116694	-0.0795186	-0.0600854	-0.215354	-0.0313094
AAATTTTC	0.0315143	0.0641155	0.102384	0.0977791	0.124666	0.0470835	0.291196	0.0972322	0.136416	-0.00572276	0.337915	0.175769	0.128099	0.184892	0.107404	0.142416	-0.0690111	0.0709849	0.10613	0.34263	-0.0487927	-0.09697	0.109281	0.254311	-0.00790268	-0.00167069	0.306861	-0.103176	0.0713546	0.0712547	0.0630714	0.390017	-0.0823237	0.117057	0.0699254	0.114156	-0.0715478	0.0932984	0.156263	0.172578	0.14349	-0.119205	0.153423	0.221378	0.148664	0.011021	0.104307	-0.110722	-0.0830796
AACAAAAA	0.0779894	0.0689855	0.177497	0.158252	0.132748	0.0941914	0.267411	0.0620097	0.232048	0.164991	0.212732	0.154987	0.125915	0.135015	0.205889	0.232865	0.110718	0.206707	0.277831	0.321994	0.0336504	-0.0312411	0.026224	0.231515	0.0387175	0.177614	0.260671	-0.00765949	0.17976	0.162011	0.296259	0.205504	0.0259478	0.0637518	0.0633271	0.123502	0.139756	0.138463	0.132211	0.274229	0.144869	-0.143318	0.239447	0.47568	-0.0135013	0.0868798	0.136396	0.104533	-0.0644232
AACAAATC	0.0216009	0.0360244	0.13308	0.0220858	0.0438304	0.0324862	0.141509	0.140178	0.0667287	0.054763	0.10145	0.134099	0.0678174	0.151071	0.069957	0.105842	0.0646682	0.144191	0.113752	0.231685	-0.0866199	-0.115868	0.0596202	0.167281	0.0132296	0.0821646	0.117829	-0.0273053	0.123516	0.0821671	0.149549	0.110163	-0.157117	0.107767	0.15977	0.470143	-0.10738	-0.115542	0.0873902	0.116986	0.0146587	-0.0312067	0.0920113	0.131429	0.13325	-0.0270062	0.199754	-0.0646835	-0.0413793
AACAACAA	0.142312	0.146287	0.265309	0.149087	0.189599	0.271006	0.258314	0.223782	0.239227	0.160989	0.133293	0.235138	0.28937	0.137448	0.229912	0.16132	0.214521	0.283481	0.278911	0.350752	0.145502	-0.0551254	0.207743	0.365482	0.117189	0.157181	0.190567	0.126593	0.254917	0.197352	0.336775	0.115254	0.00401344	0.118274	0.15246	0.181797	0.0345587	0.108548	0.243726	0.225947	0.188119	-0.056832	0.202151	0.289947	0.229116	0.117957	0.0645355	0.00768699	0.0857892
AACAACAC	0.049402	0.164548	0.0554174	-0.00296376	-0.0864394	0.244425	0.0793733	0.0734317	0.0412817	0.140547	0.0292492	0.115989	0.134212	-0.0307165	0.124614	0.00535834	0.025791	0.0735786	0.0504719	0.0939409	-0.0132404	-0.0239142	0.0335759	0.0431967	0.0380059	0.00952464	-0.056453	-0.00101646	0.23765	-0.0246823	0.161104	0.0272622	-0.0788637	0.0929169	0.101948	-0.00983469	-0.0889492	0.0164732	0.0468374	-0.0182498	0.0979067	-0.0322998	0.101565	0.0919328	0.159125	0.0538501	-0.0506203	-0.0634172	0.115686
AACAACAT	0.0828863	0.182286	0.194311	0.04066	0.172398	0.254227	0.18396	0.162491	0.157298	0.108812	0.106882	0.153001	0.1698	0.155977	0.07348	0.152511	0.222922	0.163669	0.158177	0.0665522	-0.0728394	-0.00231065	0.0430368	0.201261	0.060654	0.0832135	-0.00591315	0.138909	0.115249	0.0213646	0.0811443	0.0399925	-0.131992	0.0812775	0.224777	0.131653	-0.0824922	0.0502355	0.0161108	0.147394	0.0833399	-0.0750794	0.0450032	0.093112	0.200667	-0.120059	0.0693221	-0.0393315	-0.00373038
AACAACTT	0.231613	0.0325671	0.227204	0.115042	0.168401	0.215227	0.295528	0.211094	0.267147	0.132144	0.0928117	0.224175	0.249268	0.11199	0.178737	0.141947	0.176132	0.23603	0.176173	0.205944	0.0379283	0.0808028	0.182957	0.299026	0.0701577	0.126811	0.108706	0.0380064	0.107585	0.145559	0.229151	0.17127	-0.0531318	0.229691	0.210751	0.188934	0.0635379	-0.0718513	0.142969	0.1541	0.090439	-0.0847849	0.207692	0.189494	0.178905	0.00726943	0.124412	-0.0538172	0.0816603
AACAATAA	0.171224	0.16409	0.291105	0.164394	0.188823	0.197039	0.340257	0.183814	0.254286	0.219709	0.236435	0.230375	0.268116	0.290529	0.241618	0.250554	0.219827	0.278856	0.309017	0.369438	0.0596635	0.0872991	0.191399	0.328422	0.185389	0.211621	0.28558	0.0931503	0.173282	0.172482	0.300114	0.248154	-0.00710271	0.236949	0.250812	0.141672	0.216623	0.107814	0.202784	0.231347	0.182585	-0.101347	0.282348	0.296576	0.22964	0.081133	0.0977555	0.0884008	0.0503571
AACAATAC	0.264575	0.226405	0.300684	0.134443	0.266963	0.230805	0.224937	0.270795	0.181732	0.167992	0.0891708	0.210034	0.243699	0.204307	0.139496	0.177907	0.194433	0.155212	0.250825	0.264908	0.0024616	0.0788168	0.175653	0.23306	0.0502687	0.152633	0.153556	0.115286	0.20119	0.187768	0.195682	0.124909	-0.111588	0.101331	0.224394	0.160287	0.0456187	0.211872	0.137197	0.2555	0.172917	-0.108713	0.171347	0.206682	0.160971	0.0317084	0.0693091	0.0520305	0.130589
AACAATAG	0.163399	0.147836	0.26248	0.124008	0.188017	0.229939	0.287981	0.159365	0.211162	0.13875	0.173763	0.282224	0.233407	0.18307	0.169374	0.247469	0.235086	0.214225	0.221085	0.203496	-0.0548877	0.204689	0.237576	0.286618	0.207644	0.223483	-0.0157517	0.0464364	0.100398	0.272616	0.229692	0.228869	-0.0116893	0.285671	0.274174	0.223489	0.069614	0.0454613	0.170034	0.168236	0.261367	-0.00742057	0.224252	0.291265	0.141428	0.0720653	0.160635	0.0222731	0.0707604
AACAATTA	0.135878	0.103215	0.134056	0.156536	0.234964	0.205156	0.29201	0.043241	0.226738	0.122501	0.29755	0.224076	0.263398	0.27525	0.195082	0.196424	0.226861	0.303063	0.298121	0.345736	-0.126914	0.0760777	0.204029	0.283071	0.117881	0.104173	0.203792	0.0556113	0.11193	0.123196	0.147134	0.106831	-0.059079	0.151464	0.126645	0.0798173	-0.0455683	0.262791	0.198925	0.287793	0.155361	-0.221284	0.197535	0.232854	0.20588	-0.0762899	0.0147257	-0.0703966	0.0561897
AACACAAA	0.123518	0.127499	0.211358	0.17061	0.183993	0.118246	0.22121	0.182022	0.268887	0.243092	0.128878	0.215261	0.133156	0.0838498	0.159794	0.259025	0.174966	0.191189	0.234408	0.25336	0.174463	0.0341474	0.0752415	0.268372	0.113369	0.164434	0.177789	0.0454574	0.382586	0.220629	0.239351	0.244752	-0.0128033	0.177239	0.134736	0.0601749	0.10764	0.055832	0.13694	0.224963	0.0937814	-0.110657	0.221381	0.233018	0.142994	0.153662	0.0457858	0.0476462	0.0736219
AACACACA	0.00196813	0.194773	0.114141	-0.0168018	0.12039	0.216284	0.138628	0.240267	0.114684	0.209138	0.103589	0.182841	0.156386	0.110125	0.158508	0.135384	0.179088	0.203331	0.113117	0.166596	0.104058	0.0303358	0.150482	0.076286	0.0711294	0.125746	0.00312598	0.0850878	0.491922	0.0825765	0.176071	0.122727	-0.0996083	0.0704334	0.15001	0.141154	0.100807	0.111982	0.21059	0.174617	0.0471372	0.0131092	0.158791	0.154327	0.234181	0.0999332	-0.0701166	-0.000448775	0.107853
AACACCAT	0.074866	0.0683841	0.13795	-0.0594033	0.0518345	0.147794	0.115416	0.0662914	0.0207344	0.13652	0.129387	0.113015	0.141813	-0.0683758	0.121874	0.0102026	0.220937	0.076154	0.0875021	0.0266799	-0.0712815	0.0655916	0.0269058	0.106016	-0.0243608	-0.0473528	0.0313977	0.0454516	0.0985112	0.00249584	0.070508	-0.0137632	0.00123424	0.0702911	0.0434865	0.0759567	-0.0373977	0.13818	0.270558	0.0536204	-0.039074	0.00690979	0.0119662	0.154149	0.195757	-0.0333193	-0.0639294	0.00444726	0.455088
AACACCTC	0.0303019	-0.0158365	0.00210886	-0.1103	-0.0102253	0.0441693	-0.0364395	0.0478572	0.0339535	0.015947	-0.0429733	-0.000385015	-0.04134	-0.0815441	-0.0612242	0.00916374	-0.0449354	-0.0424723	-0.0271141	0.00234695	0.278912	-0.1592	0.0816025	0.0283618	0.00533053	-0.0524265	-0.00459361	-0.0398002	0.0513484	-0.0151416	0.0600639	-0.0115588	-0.157897	-0.0931474	-0.0610874	0.049086	-0.11662	-0.0774078	0.0160681	-0.0133364	0.15738	-0.143024	-0.013308	-0.0041906	-0.109298	0.0578712	-0.0155926	0.0207659	0.00300888
AACACCTT	0.102732	0.147588	0.0961371	-0.0892745	0.0858778	0.175033	0.177696	0.080386	0.132034	0.13066	0.107127	0.0787901	0.154196	0.0805107	0.165061	0.0861144	0.0986797	0.180061	0.108396	0.108385	-0.000965167	-0.141057	0.119167	0.188013	0.0261004	0.0454897	-0.0317803	0.0147196	0.0932762	0.136568	0.137278	0.0812685	0.0254769	0.0882245	0.140259	0.123346	-0.0701265	-0.028271	0.104552	-0.00193318	0.140465	0.0273001	0.177064	0.1703	-0.00390928	0.0896896	0.133166	-0.0698986	0.12261
AACACGTA	0.174764	0.0730434	0.204535	0.094501	0.333733	0.467889	0.213747	0.120908	0.39673	0.0541189	0.115856	0.352005	0.216741	0.175158	0.146452	0.197929	0.183323	0.248371	0.217211	0.128039	-0.125668	0.0436159	0.173325	0.153859	0.145824	0.0817219	0.0641308	0.106535	0.065041	0.15984	0.0654321	0.0458873	-0.046999	0.17631	0.173229	0.228345	-0.005573	0.0746818	0.184041	0.0898995	0.0445634	-0.0252722	0.151247	0.131808	0.157559	-0.00473996	0.11736	-0.091809	-0.0899404
AACACGTG	-0.0870574	0.122596	-0.0288215	-0.0802343	0.253745	0.488772	-0.0065009	0.105982	0.294272	-0.0902058	-0.0663528	0.211238	0.0302565	0.0757444	0.0481635	-0.00685602	0.020304	0.0668268	-0.0397254	-0.0444858	-0.122165	-0.159229	0.0532043	-0.109465	0.0781199	0.00658171	-0.0864871	0.00876393	0.140859	-0.126981	-0.139682	0.0569674	-0.14261	0.02096	0.175058	0.0410118	-0.223199	-0.092554	0.0342428	-0.0397176	-0.0200727	0.0229522	0.101767	-0.0483915	0.0291563	-0.0233628	-0.0359015	0.0120648	-0.03119
AACAGAAA	0.182885	0.196378	0.231982	0.145436	0.230064	0.192327	0.290422	0.186594	0.281339	0.237887	0.358402	0.1968	0.207574	0.18997	0.172836	0.323653	0.277842	0.288158	0.324264	0.338004	0.172045	0.106482	0.217087	0.290566	0.133838	0.310107	0.202062	0.130432	0.327268	0.23799	0.304381	0.291305	0.0219735	0.258529	0.197689	0.161686	0.165555	0.173568	0.150817	0.333473	0.149236	-0.102196	0.214611	0.334601	0.112326	0.122199	0.133333	0.0245414	0.118288
AACAGAAC	-0.116379	0.151111	0.0168909	0.00684298	-0.0490634	0.0661137	0.0422726	0.0104589	-0.0176331	-0.046223	-0.112753	0.0130292	-0.0045419	-0.0377338	0.0455223	0.0244522	-0.0592489	0.0200141	0.0251922	-0.00907595	0.0149732	-0.139018	-0.0218506	0.0233872	-0.106727	0.0393496	-0.116638	-0.103271	0.0521324	-0.0356737	0.0724292	0.0468167	-0.108602	-0.0509459	-0.110936	-0.00355177	-0.106168	-0.0447188	0.0114768	-0.0370399	0.0630354	-0.236757	0.0116088	0.016952	0.0476847	-0.124203	-0.131548	-0.0580824	-0.0703501
AACAGAAG	-0.00255224	0.212637	0.138615	0.0192219	0.0749894	0.162094	0.211521	0.0751968	0.150977	0.0978362	0.185924	0.091866	0.118669	0.140029	0.134102	0.0987006	0.0985734	0.153266	0.169117	0.108873	-0.0830535	0.00652099	0.0238553	0.226612	-0.0427406	0.402737	0.0796554	0.0131829	0.152873	0.142051	0.178178	0.102151	0.0406914	-0.00823504	0.096092	-0.0314995	0.211655	0.0637207	0.0493784	0.171175	0.0974631	-0.100402	0.0931096	0.140576	0.00332977	0.0684873	-0.00700197	0.0224464	-0.00973873
AACAGAAT	0.112351	0.0802153	0.0357683	0.00124609	0.016995	0.0698814	0.109034	-0.0280577	0.0661671	0.0127697	0.0225803	0.0490437	0.0662186	0.0268026	0.0331588	0.0646322	-0.00274816	0.076456	0.0759353	0.088933	0.0191014	-0.146307	-0.0240597	0.168893	0.125732	0.0794009	-0.0192364	0.0101005	0.090834	0.112948	0.0360543	0.236145	-0.0823193	0.0359111	0.0050716	0.0754723	-0.0863257	-0.0288519	0.0515439	0.0817257	0.155028	-0.10526	0.0564235	0.0367395	0.15821	-0.0604672	0.015015	0.0768569	0.066124
AACAGATG	-0.032927	0.468301	-0.052855	-0.14872	-0.0729871	0.0659897	0.00734149	-0.15357	-0.0981306	-0.127875	0.0170002	-0.0800567	0.0452024	0.0168377	-0.0835283	-0.144259	0.0919215	0.0316284	-0.102801	0.00970642	-0.131655	-0.128778	-0.0126534	0.0177477	-0.168235	-0.0636052	-0.0639518	-0.126257	-0.103018	-0.120843	-0.0416881	-0.0331803	0.0759612	-0.0711526	0.0529145	-0.0509594	-0.10443	-0.0833448	-0.0306164	-0.11279	-0.0757775	0.0577191	-0.0014794	-0.0869565	-0.0594227	-0.243321	-0.27686	0.327714	-0.237109
AACAGATT	0.0464774	0.155138	0.0693544	0.0228281	0.0314003	0.120402	0.172915	0.0290976	0.0442339	-0.0336786	0.139892	0.0909192	0.110004	0.118137	0.0589031	0.0678763	0.0298203	0.0317458	0.11542	0.0738691	-0.118768	-0.0632962	0.0153869	0.204133	-0.0224648	0.0693473	0.0915185	-0.0469952	0.0464644	0.0563718	0.042073	0.0527984	-0.0314883	0.0429142	0.0929833	0.454032	-0.110687	-0.0158973	-0.00277173	0.133057	0.1485	-0.262027	0.0749134	0.0372289	0.069404	-0.0471411	-0.102992	0.00592018	-0.0365253
AACAGCTG	-0.139003	0.481225	-0.187683	-0.125729	-0.157358	-0.0437186	-0.0666006	-0.133293	-0.106201	-0.186983	-0.207419	-0.147709	-0.0247615	-0.0986921	-0.108704	-0.206347	-0.125917	-0.0709904	-0.154321	-0.114293	-0.0692744	0.0959118	0.0725161	-0.12837	-0.0729672	-0.000444512	-0.264037	0.204325	-0.0394359	-0.119454	-0.200331	-0.153513	-0.0252374	-0.10478	0.081558	-0.15174	-0.0580694	0.0298643	-0.0942948	-0.00788683	-0.0686988	-0.0970737	-0.0260188	-0.127154	-0.202499	-0.176595	-0.0310476	-0.112867	-0.0592592
AACAGGTG	-0.108865	0.431628	-0.169098	-0.207437	-0.200364	-0.130811	-0.21514	-0.105745	-0.164801	-0.157962	0.0358644	-0.147289	-0.199187	-0.152196	-0.129066	-0.163292	-0.130502	-0.128352	-0.141932	-0.146967	-0.229542	-0.162147	-0.0886237	-0.16289	-0.138602	-0.127486	-0.165962	-0.0654563	-0.0598907	-0.148523	-0.17193	-0.114183	-0.132717	-0.139675	0.467614	-0.173047	-0.20846	-0.142958	-0.180136	-0.1441	-0.0794674	0.0589804	0.487934	-0.0951372	-0.0613757	-0.0434584	-0.267341	-0.142975	-0.0694019
AACAGTAA	0.177114	0.101518	0.248584	0.0608612	0.151928	0.203094	0.238159	0.09439	0.153179	0.163598	0.222835	0.219693	0.255406	0.169462	0.222324	0.165601	0.208725	0.255191	0.271914	0.182151	0.0768993	0.0730403	0.203136	0.271668	0.0532617	0.296201	0.132521	0.107781	0.0772103	0.172247	0.213883	0.167334	-0.0620852	0.249021	0.281119	0.240513	0.025073	0.436808	0.241426	0.40283	0.136901	-0.169607	0.247762	0.214995	0.160316	-0.0549806	0.0481764	-0.0115501	0.047592
AACAGTAC	0.112964	0.112302	0.141467	0.0764509	0.1296	0.209306	0.19632	0.0474008	0.129127	-0.0758461	0.0149431	0.224406	0.238518	0.0425658	0.100231	0.0651835	0.121189	0.113884	0.0702429	0.0936954	-0.068098	0.075277	0.248785	0.199603	-0.00902392	0.130636	-0.0196591	0.0892573	0.0151493	0.0757179	0.0748154	0.104523	-0.0460422	0.173669	0.168265	0.117443	-0.0194351	0.438611	0.143763	0.39885	0.043728	-0.127077	0.134297	0.0830051	0.10776	0.0341206	0.0829093	-0.177048	0.0930249
AACAGTAG	-0.0131328	0.14509	0.165738	0.00454606	0.11835	0.1628	0.156678	0.130883	0.141733	0.117694	0.0292578	0.186959	0.189662	0.0696813	0.166372	0.134849	0.107568	0.110524	0.12441	0.117442	-0.133887	0.104222	0.184478	0.164949	0.120592	0.492025	-0.14037	0.155521	0.0739478	0.0971317	0.178305	0.0976989	0.00090376	0.119336	0.107928	0.129874	-0.0611596	0.408608	0.0454364	0.331463	0.105539	0.0176152	0.116482	0.11333	0.0521407	-0.00318414	0.0599354	-0.0229285	-0.0218344
AACAGTAT	0.202024	0.0523288	0.183613	0.0324094	0.120871	0.204993	0.236353	0.021947	0.0634188	-0.0420457	0.117167	0.194185	0.317628	-0.00842789	0.131673	0.0568273	0.210393	0.131951	0.13743	0.0593393	-0.132576	-0.0228166	0.197448	0.221979	0.0158184	0.0855438	0.0573979	0.116245	-0.0801401	0.0678407	0.0638226	-0.00442105	-0.170469	0.175687	0.222362	0.10618	-0.162116	0.443381	0.0494891	0.388953	0.143941	-0.153459	0.121723	0.151739	0.119872	-0.176289	-0.0557377	-0.00605405	0.0390328
AACAGTTA	0.130557	0.0712941	0.182476	0.0911516	0.132384	0.203215	0.270327	0.113817	0.166526	0.103441	0.203482	0.254507	0.240699	0.0969681	0.1737	0.169786	0.142428	0.210666	0.267865	0.258678	0.0121212	0.00235247	0.216386	0.258753	0.112517	0.230818	0.0554314	0.185275	0.0475789	0.148754	0.162564	0.140979	-0.129201	0.344109	0.183666	0.122486	-0.0281889	0.220528	0.153044	0.192704	0.234034	-0.151652	0.214208	0.227718	0.112392	0.0117985	0.141793	-0.0737575	-0.0613224
AACATATG	0.139514	0.465052	0.424923	0.0178457	0.161314	0.188783	0.0936149	0.03708	0.0165004	0.00944148	-0.0148467	0.128182	0.201966	0.113861	0.0853004	0.00975947	0.215364	0.125844	0.0103866	-0.0776966	-0.140677	-0.0492306	0.149509	0.111501	0.0934828	0.0961457	-0.101263	0.144922	-0.098791	0.103258	-0.0354737	-0.0736326	0.0530904	-0.0324509	0.039362	0.0812776	-0.0272986	-0.000485693	0.146783	-0.066645	0.0974932	-0.14518	0.0733529	0.157811	0.0367376	-0.141022	-0.0516938	-0.0340158	-0.0189986
AACATATT	0.224951	0.136089	0.445443	-0.0523568	0.163415	0.255765	0.289298	0.0203685	0.184948	0.130104	0.255138	0.180039	0.269505	0.161235	0.208631	0.227465	0.251925	0.275693	0.253446	0.324779	-0.0363305	-0.061908	0.15417	0.286204	0.0229925	0.12713	0.279789	0.0240637	0.132084	0.100232	0.188091	0.127755	-0.0604186	0.172648	0.140319	0.154126	-0.0342941	0.0620202	0.150791	0.130125	0.226247	-0.0826428	0.116746	0.271843	0.0754193	-0.00463931	0.0628531	-0.129764	0.0981588
AACATCTG	0.0726406	0.48147	0.103123	0.027543	0.0967055	0.0860011	-0.00337439	0.0137335	0.03906	0.0440217	0.0327255	0.0312444	0.171123	0.0461806	0.0674528	0.0813781	0.129033	0.120526	0.0823537	0.049343	0.0447711	-0.0221564	0.0939316	0.0495076	0.0364985	0.0947923	0.0400266	-0.0096894	0.00509153	-0.0235517	0.0961623	-0.00595096	0.0233749	0.00733035	0.067599	0.0432377	-0.0906932	0.0224476	0.0541196	0.0518444	0.0180957	-0.0342593	-0.0182912	0.0320449	0.0536372	-0.102013	0.0698756	0.263194	0.017866
AACATCTT	0.176029	0.078479	0.219135	0.0910488	0.133913	0.156844	0.283118	0.134251	0.148853	0.0677814	0.188402	0.212905	0.267325	0.130427	0.188414	0.0911124	0.159944	0.25064	0.169058	0.213644	-0.0336834	0.0567043	0.109785	0.301825	0.136305	0.0587502	0.144558	-0.166236	-0.117293	0.234473	0.145182	0.179305	0.0133656	0.112207	0.206852	0.115276	0.0486039	-0.0159061	0.0977485	0.108827	0.196058	-0.0992029	0.180759	0.248185	0.116193	-0.0629118	0.175931	0.329161	0.011891
AACATGCA	0.104861	0.174448	0.163194	-0.0263247	0.154077	0.25694	0.216978	0.197583	0.182876	0.162716	0.185926	0.148958	0.191149	0.107667	0.17177	0.143161	0.210156	0.169765	0.132921	0.0684771	-0.0316247	0.155732	0.169661	0.158133	0.0169364	0.12871	-0.0612256	0.11203	0.0146677	0.0735829	0.149652	0.117814	-0.105673	0.189408	0.157927	0.0837168	0.00671654	-0.00231484	0.123393	0.147242	0.0110144	-0.0785551	0.156758	0.0895341	0.487175	0.00722595	0.0372047	-0.0673285	0.144083
AACATGCG	-0.0319674	0.117084	-0.03619	0.304956	-0.0445497	0.0950856	0.0450125	-0.0133277	-0.05542	-0.0878316	-0.0158233	0.0169341	0.0306534	-0.0462053	-0.00918455	-0.114468	-0.0506621	-0.0944463	-0.0890692	-0.0180489	-0.070808	-0.0297926	0.0228274	-0.0281216	-0.00312742	-0.0497509	-0.147082	-0.0941896	-0.0222202	-0.0735247	-0.124128	-0.148139	-0.120955	-0.0499749	0.006256	-0.0899852	-0.141024	-0.167063	-0.0597938	-0.144344	-0.127284	-0.11317	-0.0711363	0.0453639	0.464265	-0.186299	-0.108922	-0.202192	-0.170113
AACATGTC	0.00283797	0.117455	0.0425854	-0.0419897	0.177191	0.188368	0.0506623	0.0641489	0.113006	-0.0761167	0.0105047	0.0546381	0.133703	0.0662499	0.0617181	0.0215489	0.181355	0.0926189	-0.0160236	-0.0167654	-0.194841	-0.0858972	0.0616523	0.0869206	0.0311916	-0.00175199	0.0414247	-0.00838199	0.00610664	0.0312147	-0.107348	-0.00865438	0.146361	-0.00765527	0.0749857	0.0909937	-0.161332	-0.0259759	0.0246663	-0.00587499	0.0365183	0.366633	0.007724	0.0621807	0.179304	-0.0404052	-0.0085632	-0.172036	0.0203563
AACATTAC	0.10043	0.0684412	0.187168	0.137314	0.203679	0.243545	0.21422	0.122644	0.167162	0.146113	0.384468	0.178758	0.239862	0.153223	0.19107	0.119937	0.25029	0.224524	0.287743	0.103442	0.0188024	0.0230716	0.0996859	0.184875	0.14173	0.0712846	0.142585	0.0422105	-0.0465917	0.136732	0.126873	-0.0123586	-0.00119542	0.116176	0.103107	0.147184	-0.0191095	0.179155	0.175725	0.129825	0.0513714	-0.165145	0.10308	0.0955467	0.105332	0.0984117	-0.0116935	-0.0074549	0.014322
AACATTTA	0.169512	0.026071	0.187967	0.145169	0.0999347	0.12007	0.337403	0.0694118	0.210226	0.182183	0.272727	0.198888	0.241415	0.0617083	0.179398	0.184356	0.113914	0.232871	0.230672	0.356569	0.0285665	-0.00876205	0.0716999	0.305849	0.134595	0.118309	0.289127	-0.0723169	0.0898773	0.121151	0.196035	0.218149	-0.183198	0.19472	0.229079	0.162019	0.080679	0.0544793	0.117827	0.158913	0.294306	-0.205978	0.192332	0.208614	0.154094	-0.00305607	0.170041	-0.015791	-0.0155861
AACATTTC	0.143048	0.0467671	0.18447	0.0861538	0.14176	0.0804677	0.33415	0.0690431	0.0694946	0.0981018	0.438189	0.152689	0.226955	0.129851	0.184966	0.178587	0.116489	0.244421	0.202126	0.199761	0.0161326	-0.0384855	0.303175	0.296378	0.061431	0.0693802	0.258695	0.0145544	-0.0065168	0.122642	0.122971	0.268957	-0.0892508	0.164247	0.176066	0.18492	-0.00671553	-0.0186356	0.194163	0.0535935	0.0816905	-0.240902	0.147145	0.129389	0.134717	0.00934736	0.150055	0.00750197	0.0144589
AACCACCG	-0.239195	-0.0696287	-0.237533	-0.184634	-0.247941	-0.273208	-0.15389	-0.087665	-0.0460765	-0.125053	-0.0380437	-0.180977	-0.232193	-0.156844	-0.181681	-0.100874	-0.240011	-0.196524	-0.0575467	-0.105973	-0.147812	-0.157219	-0.216548	-0.193573	-0.0838466	-0.176834	-0.108289	0.0713564	-0.0573644	-0.251867	0.41472	-0.132091	0.0594873	-0.101461	-0.250604	-0.216503	-0.203364	0.11403	-0.122321	-0.0690333	-0.120498	-0.215322	-0.0960921	-0.0784883	-0.268087	0.0151831	-0.244158	-0.0955977	-0.178324
AACCACCT	-0.254447	0.0562147	-0.160954	-0.226765	-0.228342	-0.188078	-0.187605	-0.0141889	-0.0177387	-0.0934428	-0.171379	-0.121071	-0.227133	-0.166656	-0.157256	-0.129869	-0.217531	-0.231169	-0.149565	-0.196053	0.0782927	0.0940973	-0.181676	-0.192947	-0.0733195	-0.0835202	-0.148331	0.0349495	0.0939457	-0.0392352	0.463924	-0.0950303	-0.0843806	-0.0552839	0.0715208	-0.1847	0.0108274	-0.144757	-0.120819	-0.134904	-0.0512504	-0.150119	0.146968	-0.15137	-0.0614038	0.0654009	-0.182928	-0.122481	0.127738
AACCACTA	0.0719943	0.0815895	0.00421352	-0.0126135	-0.0129494	0.0220328	0.0921699	0.0514912	0.134916	0.0580572	0.0232129	0.0269968	0.0570433	-0.0383864	-0.00747968	0.119489	0.100359	0.0204673	0.0762466	0.0265757	-0.121114	0.0150531	-0.0310055	0.0612832	-0.0268035	-0.00432905	-0.051912	0.0592635	0.0997661	0.0297311	0.460484	-0.0266396	0.0522842	0.0200508	-0.13615	0.0996602	-0.126604	0.102298	0.0732519	0.106649	0.0138363	-0.102126	0.0855601	0.0391394	0.0174181	-0.0454076	-0.0905456	-0.0732136	-0.018338
AACCACTG	0.00947058	0.0292343	-0.0253536	-0.107371	0.00831349	0.012462	-0.0359259	-0.0289065	0.032599	-0.0122913	-0.145712	-0.0657497	0.0254011	0.0348566	-0.0191504	0.058247	0.0189304	0.00721616	-0.00321175	-0.128678	0.0104725	-0.162228	-0.0689581	-0.0349279	-0.119601	0.0182522	-0.11283	0.0761151	-0.0322585	-0.0736905	0.475059	-0.0954688	0.180621	-0.0688633	-0.0655131	0.116473	-0.170213	0.0173821	-0.0933402	-0.0244685	-0.0845582	0.0467242	0.0213955	-0.0915399	-0.0307285	-0.170125	-0.152789	-0.146064	-0.0101732
AACCACTT	0.092648	0.0106193	0.136624	0.119948	0.00868722	0.0936912	0.0977935	0.155719	0.123794	0.0487431	0.0819769	0.107677	0.132824	0.0615374	0.135398	0.0498258	0.0766392	0.167563	0.0546969	0.0906018	-0.0875633	0.0613724	0.110621	0.226743	0.0575288	0.131039	-0.0188315	-0.0577603	0.0347635	0.127155	0.47646	0.0690733	-0.0248906	0.143197	0.150272	0.113465	0.042684	-0.0845396	0.0342584	-0.0255655	0.00209648	-0.0461945	0.0755396	0.0872922	0.0315239	-0.143859	-0.0690715	-0.115645	-0.0414661
AACCAGAA	-0.0447117	0.037783	0.0574056	0.0388325	0.0208537	0.0670899	0.0754633	0.0970921	0.0766665	0.105285	0.059704	0.0237774	0.068453	0.0776438	0.095422	-0.00702373	0.125157	0.104728	0.0771414	0.0943731	0.0461214	-0.201606	0.0125102	0.144819	-0.0655534	0.103762	0.163233	-0.0995439	0.0732868	0.0666324	0.161906	0.0703358	-0.130918	-0.130773	-0.0127173	0.15169	0.104595	-0.01034	-0.0670778	0.0402841	-0.0205281	-0.101089	0.0465248	0.148395	0.00713676	0.00438039	0.058661	0.0421426	-0.0963786
AACCATGG	-0.116989	-0.188728	-0.081011	-0.204872	-0.123013	-0.0735829	-0.0601759	-0.0239193	-0.0824087	-0.0640086	-0.0387336	-0.071814	-0.150275	-0.086013	-0.0761359	-0.0630592	-0.00464285	-0.0358453	-0.109266	-0.111517	-0.0995389	-0.106394	-0.0543955	-0.141701	-0.0152327	-0.108817	0.116487	0.0380268	-0.0860273	-0.107595	-0.0528804	-0.145726	0.166075	-0.0300089	-0.167098	-0.100212	-0.138188	-0.0556429	0.478707	0.0506451	-0.0851479	-0.0506127	-0.0980936	-0.0314142	0.286602	-0.0346319	0.0388289	-0.169939	0.126754
AACCCATA	-0.0111305	0.062022	0.187288	-0.00480114	0.0733673	0.120376	0.103427	0.0126256	0.00361417	0.0489221	0.111012	0.0525422	0.130491	0.0249597	0.013085	0.0711795	0.0532622	-0.0460369	0.0978384	0.0869285	0.0457133	0.0129606	-0.00579464	0.100555	0.0414252	0.131796	0.21145	-0.0535353	0.0191943	0.305561	0.102392	0.0397345	-0.0832461	0.0278237	0.0344807	0.00591056	-0.0490958	-0.0530056	0.464064	-0.0580772	0.127518	-0.229908	-0.0357511	0.152907	0.0318064	0.0215533	-0.0604078	-0.0507487	-0.0247471
AACCCCAT	-0.285569	-0.13415	-0.147137	-0.241684	-0.261262	-0.274343	-0.285897	-0.119115	-0.241798	-0.0900791	-0.0735326	-0.259198	-0.316589	-0.163278	-0.228345	-0.160088	-0.287922	-0.241253	-0.141515	-0.179081	-0.082688	-0.252847	-0.309483	-0.248961	-0.0749842	-0.147947	0.0279238	-0.0656989	-0.0322887	-0.0393922	-0.182607	-0.222152	-0.169985	-0.0287225	-0.153394	-0.240794	-0.201551	-0.173007	0.464536	-0.105245	-0.110729	-0.233655	-0.161399	-0.120678	-0.215488	-0.0117972	-0.157612	-0.0123358	-0.0483513
AACCCCCC	-0.401885	-0.303556	-0.42014	-0.196069	-0.43159	-0.459416	-0.457468	-0.282917	-0.369984	-0.252446	-0.162041	-0.432562	-0.492267	-0.389977	-0.390395	-0.294636	-0.484335	-0.399992	-0.28724	-0.281144	-0.185957	-0.317813	-0.458619	-0.421453	-0.13251	-0.390346	0.072234	0.0888155	-0.0846481	-0.284431	-0.205305	-0.219139	-0.288663	-0.355154	-0.418356	-0.392841	-0.280695	-0.22716	-0.382947	-0.180455	-0.450697	-0.149244	-0.333944	-0.250675	-0.362569	0.152409	-0.298739	-0.227455	-0.27929
AACCCCCT	-0.383027	-0.33049	-0.388861	-0.285802	-0.423111	-0.428728	-0.441331	-0.313816	-0.393691	-0.318326	-0.181778	-0.4588	-0.497621	-0.376086	-0.408619	-0.330952	-0.453996	-0.343818	-0.339588	-0.270675	-0.00832299	-0.111732	-0.440479	-0.39859	-0.148701	-0.395816	0.075393	-0.0866842	-0.194654	-0.301787	-0.286367	-0.30342	-0.152155	-0.377112	-0.445099	-0.447564	-0.13339	-0.310814	-0.334563	-0.296423	-0.314047	-0.196434	-0.391362	-0.197598	-0.291662	-0.00911269	-0.265036	-0.321372	-0.32592
AACCCGCG	-0.249185	-0.216096	-0.216178	0.363677	-0.0388774	-0.137802	-0.217365	-0.181433	-0.192384	-0.161864	-0.0709529	-0.153846	-0.179467	-0.191858	-0.147175	-0.10762	-0.133012	-0.179966	-0.197188	-0.20046	-0.129171	-0.234263	-0.204944	-0.215207	-0.0976502	-0.0482114	-0.134334	-0.0536088	-0.1503	-0.0468376	-0.247349	0.0387907	-0.132692	-0.165101	-0.139565	-0.230651	-0.23026	-0.0238574	-0.0688706	-0.0845094	-0.343595	-0.0398806	-0.147378	-0.221508	-0.133564	-0.0859227	-0.184769	-0.223574	-0.159828
AACCGCGC	-0.140553	0.114302	0.00306289	0.48352	-0.0245731	-0.144553	-0.0342391	0.150058	-0.0563626	0.149313	-0.00165812	0.0340502	-0.189762	0.144889	0.0166544	0.160582	-0.198597	-0.111626	0.121684	0.107082	-0.00589256	0.0302796	0.271875	-0.0799157	0.216882	0.143823	0.0717103	0.311778	0.0569272	0.0711774	0.00847196	0.0661106	-0.0329505	0.0835308	0.140327	0.0223117	0.0585004	-0.0632664	0.067942	0.0384614	0.126467	-0.299866	0.127817	0.0686037	0.0148147	0.136004	0.0194689	0.0582555	0.129697
AACCGTAA	0.114814	0.067121	0.154508	-0.0530381	0.124496	0.167301	0.142929	0.0705581	0.114272	0.14349	0.142527	0.171233	0.118225	0.105231	0.149767	0.102782	0.142729	0.12819	0.209091	0.145984	-0.0136547	-0.0381842	0.187096	0.153127	0.0587864	0.132412	0.079592	-0.032989	0.126294	0.125588	0.126076	0.0368758	-0.00264045	0.231981	0.0745255	0.0551454	-0.005432	0.452058	0.0619033	0.444015	-0.0440799	-0.120462	0.0860902	0.0868707	0.108318	0.0418261	-0.0245357	-0.0979802	-0.0388229
AACCGTAC	-0.0943551	0.0508319	-0.0167147	-0.104471	-0.0998195	0.0200962	-0.0651511	0.0770205	-0.0163226	-0.0782373	-0.0718876	-0.0423588	-0.058501	-0.0836254	0.0129954	-0.131723	-0.073352	0.0436314	-0.113929	-0.0303242	-0.0160771	-0.105311	0.201324	-0.0757478	-0.0444625	0.0610938	0.0141379	-0.0228142	-0.0230313	0.0482337	-0.0511072	-0.15733	-0.0542521	0.028442	-0.114473	-0.0179169	-0.106135	0.447893	-0.0876203	0.420335	0.0100789	-0.111984	-0.14252	-0.0863557	-0.083489	0.00578517	-0.21254	-0.11322	0.0611321
AACCGTAT	-0.0180176	-0.0165743	0.145883	-0.0668041	0.00930505	0.0443739	-0.0633132	0.0736813	-0.0274755	0.0398141	0.0431409	-0.0169554	0.0118727	-0.0406027	-0.0307342	0.0124471	0.0345229	0.0351177	0.0377477	0.0244049	-0.106913	-0.0400707	0.188014	0.0420759	0.0054132	0.0950658	-0.0772295	0.011212	-0.0720441	0.0836599	0.0106715	0.0193024	-0.119099	0.0657677	0.00304941	0.0356136	-0.0754656	0.466406	-0.00639453	0.436309	-0.075975	-0.126059	-0.0822562	0.0455581	0.0763668	-0.110281	-0.0829969	-0.106662	-0.0496931
AACCGTGT	-0.109395	-0.0633205	-0.0261608	-0.171518	-0.0447931	0.00780158	0.0187346	0.0320738	0.111332	-0.0563948	0.0507815	-0.0473098	-0.0184062	-0.0488811	-0.0672047	0.0151285	-0.0564153	-0.0186288	0.0266311	-0.0291121	-0.114213	-0.0929335	-0.0391195	-0.0377392	-0.128758	-0.0219898	-0.0818427	-0.0564545	-0.0450571	-0.123156	-0.00668828	-0.0659	-0.0932698	0.00669689	-0.0393809	-0.0337053	-0.100339	0.233989	-0.123101	-0.00529892	-0.0607346	0.120648	-0.0852835	-0.130408	-0.0646126	-0.0680445	-0.0459887	-0.0829246	-0.115874
AACCGTTA	0.129469	0.0230714	0.225588	0.0071025	0.0912007	0.21615	0.222561	0.0481598	0.0608736	0.124983	0.219621	0.191771	0.196498	0.109287	0.162675	0.0884445	0.156203	0.106278	0.210164	0.0516228	-0.073369	-0.0539526	0.204157	0.225595	0.0517623	0.188355	-0.115451	0.00633919	0.0246582	0.153473	0.0542586	0.0464453	0.002971	0.489921	0.0664598	0.166765	-0.0576493	0.247493	0.118743	0.111663	0.106123	-0.130006	-0.024202	0.0647184	0.150658	-0.0816312	-0.000435953	-0.0696613	-0.0691805
AACCTCAA	0.146068	-0.000698981	0.0131917	-0.0471328	0.0717842	0.0605345	0.0350547	0.0555706	0.0723041	0.134884	0.0608819	-0.0187768	0.0632144	0.104149	0.120876	0.0314992	0.0337062	0.0875448	0.0520062	0.0245305	0.483157	0.0135062	-0.00656419	0.134608	-0.0602852	-0.0173715	0.0363385	0.0739645	0.107889	0.109859	0.171486	-0.00243863	-0.0324459	0.028645	0.0954951	0.199352	0.0302203	-0.0568795	0.0570834	0.0512008	0.111747	-0.19087	0.0803357	0.0177838	0.0392741	-0.00951989	-0.105504	0.0339903	0.00460612
AACCTCAC	-0.0706748	-0.0332983	-0.0371089	0.0177237	-0.0884201	-0.0418413	-0.0125402	-0.0402778	-0.167065	0.0599745	-0.0294058	-0.053018	-0.0542165	-0.0433748	0.0792586	-0.107813	0.0159254	0.0650915	-0.0243652	-0.0361822	0.472686	-0.130047	-0.11521	-0.0503161	0.00165676	-0.0570847	0.041314	0.0673571	0.0378212	0.0508348	0.0683548	-0.129992	-0.0603617	-0.117248	-0.112693	0.00788562	0.0263754	-0.0217232	-0.00662214	-0.0679124	0.0190282	-0.172975	-0.00655517	-0.00654471	-0.0800964	0.0866732	-0.109433	-0.0559178	0.0457938
AACCTCAG	-0.150549	-0.141791	-0.0313843	-0.0367031	-0.0795171	-0.0503311	-0.0438068	0.0369749	0.0598763	-0.0351047	0.00292722	-0.0273613	-0.0394216	-0.115869	-0.119237	-0.0707433	-0.102248	-0.097973	-0.00851763	-0.0577429	0.464413	-0.143246	-0.0283845	0.0461047	-0.149435	-0.0703448	0.0538401	0.00288808	-0.0919509	0.00256321	-0.0512547	-0.113574	-0.0948356	-0.0518834	0.00325714	0.242891	-0.193566	-0.157327	-0.0826203	-0.0678942	-0.0267243	-0.230296	-0.0423904	-0.0990992	-0.166116	-0.0243134	0.0392969	-0.081341	-0.170271
AACCTCAT	-0.0437538	-0.0838473	0.000590805	-0.115242	-0.052834	-0.103615	-0.0270036	-0.0641769	-0.0431705	-0.0502987	-0.0377458	-0.045446	-0.00146477	-0.023819	-0.0621059	-0.112884	0.0515527	-0.11313	-0.0339144	-0.00501711	0.474476	0.0625111	-0.0630479	0.010751	0.0468867	-0.0859874	-0.0186095	-0.0254977	-0.054188	0.132647	-0.0119056	-0.146832	-0.106403	-0.000629008	0.0202242	-0.00139661	-0.0226035	0.00387504	-0.165033	-0.0907456	-0.0223411	-0.235561	-0.0263856	0.0689281	0.0106046	-0.111218	-0.073408	0.110099	-0.0178972
AACCTCCC	-0.12557	-0.315748	-0.357058	-0.229796	-0.317808	-0.380307	-0.308879	-0.17067	-0.250561	-0.132703	-0.116954	-0.349098	-0.405788	-0.283009	-0.281657	-0.141422	-0.336063	-0.285624	-0.267791	-0.245643	0.380179	-0.0814111	-0.316857	-0.365881	-0.0206243	-0.245654	-0.125193	-0.164749	-0.152668	-0.241522	-0.237511	-0.135039	-0.222607	-0.222415	-0.224962	-0.317663	-0.106602	-0.127586	-0.36219	-0.153264	-0.0393912	-0.19986	-0.305664	-0.185763	-0.288172	0.0903666	-0.00220897	-0.119221	-0.134787
AACGATAA	0.143044	0.132653	0.218344	0.0510156	0.203485	0.240463	0.291011	0.118794	0.197404	0.210501	0.0720217	0.238702	0.289436	0.151377	0.162681	0.140725	0.262908	0.219598	0.251429	0.235071	-0.0197929	-0.0376577	0.181557	0.255602	0.151262	0.169915	0.0336921	-0.0266626	0.0952188	0.152077	0.166619	0.0920279	-0.135586	0.215083	0.204747	0.174921	0.0494088	0.214045	0.156031	0.169358	0.16448	-0.118776	0.12926	0.220094	0.146483	-0.0151374	0.0137342	-0.00366558	0.155997
AACGCAAC	0.00590053	0.076178	0.146463	0.252204	0.0888041	0.20416	0.239099	0.139884	0.114249	0.296944	0.245123	0.167243	0.163105	0.112441	0.196544	0.178108	0.130432	0.13012	0.188738	0.100665	-0.0635616	0.00446681	0.116919	0.16388	0.126333	0.114411	-0.0969032	0.11113	0.126966	0.0719312	0.173825	0.0712985	-0.185041	0.201777	0.239924	0.178346	-0.042591	-0.00425458	0.155782	0.0756719	0.0760278	-0.151515	0.0876186	0.0684474	0.110113	-0.135148	0.00362634	0.0327482	0.0530979
AACGCAAG	0.105744	-0.0178777	0.0216577	0.214688	0.0614502	0.0602236	0.127604	0.0805973	0.107242	0.0352705	0.049165	0.0394243	0.0974105	0.00343945	0.0806836	-0.00394702	0.0971706	0.0573678	-0.0300864	-0.00572006	0.0253326	0.141726	0.0779382	0.0745003	0.0337373	-0.0444389	-0.150799	-0.0813813	0.063164	0.0554079	0.110359	-0.0186034	-0.0995727	0.124019	-0.00836365	0.00823084	0.0659805	-0.0355652	-0.0466285	0.0140359	0.0564461	-0.0803736	0.0183223	-0.0110136	0.068893	-0.044362	-0.116374	-0.0731974	-0.027617
AACGCAGG	-0.19412	-0.0742289	-0.118441	0.29649	-0.0298731	-0.0709774	-0.106147	0.0107553	-0.0664704	-0.0842674	-0.110903	-0.168574	-0.0805851	-0.0663534	-0.079298	-0.144943	-0.0561582	-0.0962691	-0.121106	-0.130967	-0.209583	-0.0900965	-0.0207765	-0.207638	-0.0784675	-0.128981	-0.102262	-0.0431004	-0.119532	-0.22593	-0.0950218	-0.162717	-0.0248855	-0.140077	-0.0166523	-0.184162	-0.0996893	-0.152885	-0.204142	-0.0964451	-0.199506	0.0712726	-0.120634	-0.148876	-0.167908	-0.0228367	-0.0215548	-0.107374	-0.151082
AACGCATG	0.0321621	0.144268	0.0400082	0.246837	0.0762149	0.028397	0.0582514	0.0328107	0.00728888	-0.00219162	0.00633776	0.0892362	0.120974	0.0443768	0.05729	-0.00583412	0.0946352	-0.03383	-0.071539	-0.0553327	-0.161843	0.0483723	0.0861122	0.0448962	0.0817696	-0.0315217	-0.144318	-0.139418	0.00136188	-0.0210176	-0.147039	-0.0573033	-0.164557	0.0603725	0.0775783	0.0245914	-0.0879922	-0.0899289	0.0877055	-0.203242	-0.0440513	0.0363596	0.00779416	-0.0492013	0.490079	-0.151026	-0.156519	-0.158452	0.0761904
AACGCCCA	-0.233062	0.0302215	-0.1545	-0.0495021	-0.151498	-0.215532	-0.168064	-0.134665	-0.196751	0.0280144	-0.0480042	-0.120431	-0.27005	-0.104732	-0.0603265	-0.128153	-0.230238	-0.173629	-0.161883	-0.122273	-0.191475	-0.112861	-0.182834	-0.158895	0.241147	-0.10826	-0.156297	-0.174991	-0.0356964	-0.228474	-0.094511	-0.139568	-0.0124591	-0.0869602	-0.0362821	-0.157237	0.019238	-0.126703	-0.0369225	-0.148844	0.482511	-0.134226	-0.0248947	-0.0248219	-0.160414	-0.0974328	-0.165562	-0.158618	0.321844
AACGCCCC	-0.351694	-0.188778	-0.359776	-0.270507	-0.36633	-0.411362	-0.426743	-0.242122	-0.381438	-0.192692	-0.163118	-0.403671	-0.413093	-0.38201	-0.374611	-0.340369	-0.417983	-0.428781	-0.34596	-0.230356	-0.219476	-0.244917	-0.416119	-0.351095	0.32851	-0.267138	-0.199886	1.56e-05	-0.194874	-0.36347	-0.323095	-0.352327	-0.244751	-0.267301	-0.350552	-0.35517	-0.228064	-0.331723	-0.235463	-0.290556	0.455306	-0.207014	-0.310427	-0.190446	-0.260538	-0.0425363	-0.217048	-0.338946	0.154167
AACGCCCT	-0.225237	-0.111975	-0.152949	-0.219428	-0.159477	-0.27402	-0.173274	-0.11511	-0.0981747	-0.160178	-0.183665	-0.136518	-0.222428	-0.199554	-0.134403	-0.0781365	-0.236644	-0.189017	-0.193288	-0.216743	0.0287416	-0.0826844	-0.106051	-0.200325	0.186259	-0.221025	-0.0702068	0.00689868	-0.151246	-0.0732521	-0.241244	-0.13971	-0.160423	-0.0620509	-0.0721879	-0.089503	0.0188828	-0.177135	-0.103391	-0.210737	0.478823	-0.135715	-0.175345	-0.210148	-0.0614767	0.0274409	-0.190239	-0.119646	0.22185
AACGCGCA	0.000335463	0.082458	0.00603592	0.4776	0.0532046	0.10087	0.0771749	0.00777133	-0.035424	0.0209674	0.0324394	0.113314	0.0110081	0.0720233	0.083691	-0.0339022	0.0446397	0.0742707	-0.0505818	-0.0123196	-0.0652141	-0.169228	0.0744858	0.0324195	0.0259873	0.0162699	-0.0577812	-0.00260765	-0.105787	-0.051894	-0.00665879	-0.116916	-0.073383	0.00838153	-0.0340645	-0.00492257	-0.0677963	-0.11733	-0.00117613	-0.12928	-0.0620161	-0.0266366	0.0883715	0.0180198	0.0671857	-0.107722	-0.0880308	0.0275713	-0.0853941
AACGCGCG	-0.0430498	0.0671796	-0.0212432	0.474206	0.0777459	0.0511411	0.0997448	-0.0015908	-0.0510277	-0.0099457	-0.00690883	0.115745	-0.00438383	0.0905506	0.0140646	0.0574367	-0.0634497	-0.0558483	0.0115539	0.0685809	-0.0878423	0.12468	0.160659	-0.0385541	0.10819	0.159581	-0.178593	0.112861	-0.0216009	0.0903461	0.0219155	0.14005	-0.0226285	0.148509	0.249082	-0.0897318	0.0420477	-0.0811509	0.084009	-0.0592266	-0.0571693	-0.116771	0.106513	0.0576275	0.135235	0.00992022	-0.0367316	-0.0280927	0.144577
AACGGTAA	0.131506	0.0965944	0.110797	-0.0518331	0.11815	0.162289	0.149005	0.149616	0.146158	0.1834	0.241009	0.124166	0.138201	0.0294469	0.182763	0.0941408	0.145822	0.111355	0.251262	0.0928126	-0.0486799	-0.0545181	0.18095	0.195766	0.12268	0.271655	0.121571	0.0438288	0.0285007	0.0749228	0.0813535	-0.00632849	0.0846684	0.389376	0.0413995	0.0787136	-0.0304408	0.455182	0.0895265	0.33002	0.0563754	-0.0691744	0.0740927	0.179817	-0.0664855	0.133746	-0.00773586	-0.0593832	-0.109599
AACGGTAC	0.0807529	0.0385368	0.174406	-0.0782846	0.0449484	0.11694	0.070494	0.127325	0.059962	0.00039434	-0.0502631	0.0819678	0.0580275	0.0684242	0.0474632	0.0500055	0.0569268	0.040606	-0.00606018	-0.0804591	-0.176297	-0.142147	0.144316	0.0923898	0.0448871	0.0520033	0.00207612	0.0489679	-0.0729529	0.0379089	-0.0706042	-0.119487	-0.115957	0.380308	0.0237552	0.0801593	-0.260181	0.437448	0.0666863	0.319558	0.079493	-0.0320797	0.0421996	0.0122345	-0.0332983	0.0341364	-0.175103	0.0736813	0.0136146
AACGGTAG	-0.0103263	0.0331678	0.142155	-0.0343354	0.0151136	0.0159136	0.0380213	0.13834	0.0283055	0.099771	-0.0318576	0.106688	0.0257502	0.0794496	0.107606	0.0284595	0.0203231	0.0595709	0.0210519	0.0863681	-0.0777964	0.00986786	0.225674	0.104066	0.0404997	0.480649	0.0136042	0.0683976	0.101342	0.0829783	0.0765606	0.0594736	0.0997051	0.381915	0.113226	0.0410559	-0.0293733	0.457112	0.0625254	0.36979	-0.038305	-0.154419	0.119597	0.121983	-0.0490299	0.0909405	-0.0466923	-0.105705	0.00430376
AACGGTAT	-0.00594206	-0.0929124	0.0604105	-0.155813	0.0824487	0.0719428	0.0610573	-0.000772229	-0.0209983	-0.0110524	-0.0392936	0.0824343	0.128881	-0.0210009	0.0525396	-0.0572047	0.17636	0.117547	-0.036569	0.0210876	-0.0384657	0.0883883	0.143555	0.0487938	0.00412381	0.0689882	0.0552231	0.0243068	-0.0283765	-0.108348	-0.014865	0.045748	-0.0998584	0.37976	0.0414266	-0.0122895	-0.0377812	0.448765	0.0343785	0.232675	0.0713277	-0.204104	-0.0813816	0.0464641	0.0565394	-0.0170563	-0.0140293	-0.181591	0.0533279
AACGGTCA	-0.0365836	-0.0338829	0.0467229	-0.102035	0.0450967	-0.00851885	-0.095243	0.0167718	-0.0676705	0.0715046	0.0060845	-0.0331038	0.0118546	0.0468534	0.00685738	-0.056155	0.0586553	-0.0408558	-0.0548177	-0.100798	-0.18256	-0.145997	0.0985652	-0.0765196	-0.0678176	-0.0453256	-0.0841685	-0.162896	-0.151628	-0.168784	-0.0918311	-0.125125	0.481415	0.335267	-0.12154	-0.0571166	-0.113467	0.253788	-0.0479722	0.0813825	-0.180502	0.21161	-0.0341821	-0.0386128	-0.0600941	-0.0521647	-0.206339	-0.0619458	0.0116303
AACGTAAC	0.0725468	0.0557141	0.193371	0.0944492	0.272228	0.323202	0.188506	0.134402	0.263864	0.200325	0.220411	0.320032	0.212179	0.13245	0.211426	0.143382	0.221479	0.217664	0.284967	0.0939464	-0.0275825	0.0399617	0.123428	0.14654	0.112368	0.059357	-0.0956021	0.019799	0.065859	0.0638237	0.13821	0.115015	-0.176331	0.164802	0.127756	0.173831	-0.00529324	0.0586052	0.091099	0.117796	0.083073	0.0293699	0.0900361	0.0308456	0.217976	-0.0582632	-0.00722671	-0.10125	0.0328546
AACGTAAG	0.0599002	-0.0493288	0.131784	0.071023	0.177754	0.186178	0.111696	0.0599197	0.393924	0.00818366	0.164086	0.21552	0.163671	0.0333769	0.031155	0.0189783	0.104919	0.126792	0.0934731	0.0368117	0.0295041	0.250742	0.0447374	0.126791	0.0435129	0.0765613	-0.0823339	-0.114208	-0.0543316	0.0976865	0.135861	-0.087834	-0.018136	0.0949458	0.0343792	0.0362582	0.213938	-0.0658731	0.0553986	0.0308788	0.0815516	-0.00742548	0.0352013	0.170943	0.0330932	-0.0107071	-0.0637809	-0.122559	-0.117498
AACGTACG	0.132921	-0.044038	0.0379124	0.0794237	0.207614	0.21497	0.10933	0.139581	0.27298	-0.0788472	-0.0902777	0.142111	0.107325	0.0596449	0.077078	0.0533589	0.0906712	0.0702424	0.0385689	-0.0318978	-0.143866	0.000205434	0.0675951	0.0696341	0.146911	0.0644802	-0.0493824	-0.0256442	-0.063761	0.0413183	-0.108845	-0.0102038	0.070581	0.143254	0.120871	0.0225879	-0.0124667	0.0440528	0.032034	0.025156	0.0989756	-0.0653538	0.0172893	0.082795	0.0865681	-0.0807309	0.0428807	-0.127681	0.0188985
AACGTAGT	0.0280028	0.0656836	0.00841052	0.0792325	0.0858901	0.14796	0.178451	0.00805372	0.309358	0.0471367	0.00188279	0.159272	0.137801	-0.035904	0.0179074	0.117454	-0.0110388	0.0215285	0.12814	0.020041	0.00427179	-0.052811	0.0142624	0.068449	0.00803019	0.010001	-0.121947	0.0536336	-0.0468588	0.00154144	0.0733291	0.0396517	-0.0225869	-0.00419539	-0.0256274	0.0254095	-0.166734	0.0618369	-0.0426696	0.0819877	0.105687	-0.0353955	0.122486	0.0141653	-0.0360582	-0.107601	0.0415569	0.015737	-0.0327929
AACGTATA	0.128888	0.153273	0.220183	0.0733665	0.248763	0.299256	0.158663	0.140463	0.309906	0.167444	0.165134	0.244797	0.222174	0.116277	0.19241	0.185991	0.258871	0.193269	0.182507	0.212615	-0.0816604	0.0695141	0.141462	0.218685	0.0709484	0.146788	0.0336261	0.0278644	0.047895	0.149407	0.160431	0.0685872	-0.0403426	0.134007	0.113269	0.172062	0.112413	0.160694	0.144575	0.160792	0.137888	-0.167807	0.116663	0.183694	0.142468	0.15735	0.0753437	-0.0459983	-0.0304366
AACGTCAC	0.130634	0.0384986	0.0291109	0.00341979	0.48772	0.34552	0.0246978	0.0618362	0.21992	0.086859	-0.0383146	0.332083	0.231658	0.297609	0.0792938	0.00250665	0.421655	0.211553	-0.00823385	-0.0537459	-0.0865585	-0.00176479	-0.0113403	-0.0117139	0.0588243	0.110721	-0.0451089	-0.0362432	0.015291	-0.0166399	-0.025745	-0.0337104	-0.0718113	0.131139	0.0969154	-0.016233	-0.110526	-0.0744249	0.0137845	-0.0274726	0.131893	0.436364	0.0836026	-0.03007	0.116645	-0.13325	-0.104535	-0.0599562	0.152024
AACGTCAT	-0.00101828	-0.0980702	0.091551	-0.0592943	0.495295	0.349867	0.0720947	0.109596	0.276801	0.0364483	0.119213	0.385454	0.434398	0.420395	0.102465	-0.0227185	0.486019	0.381904	0.0450509	0.0418658	-0.0102696	-0.0115094	0.072578	0.120249	0.00289431	0.0363774	-0.0552716	-0.0637214	-0.129771	0.0631376	0.00189527	-0.0545746	-0.0465086	0.0315363	0.00298322	0.0598733	-0.109703	-0.039383	0.056172	-0.0511699	-0.0432189	0.249918	0.0201312	0.166131	0.194339	-0.184366	0.0115911	-0.0179374	-0.15077
AACGTCTT	0.0467909	-0.102188	0.0669955	-0.0418368	0.146566	0.163579	0.167378	-0.111221	0.126742	-0.162061	-0.0137703	0.147881	0.150695	-0.047976	0.0558774	-0.0163747	0.146747	0.102636	-0.0175291	-0.0248053	-0.305202	-0.0806066	0.0784353	0.0954375	0.0107039	0.0242435	-0.12173	-0.1141	-0.083121	0.0668813	-0.0426692	-0.0777339	-0.235367	0.0453371	0.075435	0.0290384	-0.14487	-0.016457	-0.0392359	0.0100642	-0.0137688	-0.0591313	-0.013303	0.00908879	0.134932	-0.264214	0.00559963	0.0342746	-0.0225444
AACGTGGA	-0.035069	-0.0398147	0.0659496	-0.0973918	0.127897	0.452251	0.058286	0.0492632	0.296121	0.0517525	-0.0970807	0.261766	0.0329455	-0.0277541	0.0485499	0.0611454	0.108426	0.0041091	0.0402488	0.0113253	0.103417	-0.0918893	0.0839984	0.10733	-0.10968	0.00992756	0.0388593	-0.0494425	-0.0527254	-0.00907766	0.0373531	0.0681263	0.0619302	-0.0259542	-0.0357885	0.0785362	-0.13624	0.0130919	0.0916393	-0.00731464	-0.0504535	0.00422744	-0.0610521	-0.0755193	0.0927622	-0.0114447	0.322052	0.0443719	-0.0789006
AACGTGGC	-0.0395918	-0.136197	-0.030641	-0.268491	0.100852	0.491418	-0.0985085	0.0820231	0.445492	-0.0228539	-0.122457	0.248357	-0.0300238	0.0523144	-0.067214	-0.0171804	-0.0400194	-0.0426795	-0.0796732	-0.125215	-0.0950751	0.0506198	-0.0716009	-0.120528	-0.0130615	-0.0587607	0.0267214	0.0816176	-0.0916515	-0.0348552	-0.0389617	-0.0607553	-0.0485138	0.0463197	-0.0309192	-0.080791	-0.160776	-0.103138	-0.062486	-0.155585	-0.158915	-0.0509898	-0.0470235	-0.165549	-0.0436692	-0.0506968	-0.101498	-0.0592463	0.166168
AACGTGTC	0.0270436	0.00328331	0.0402914	-0.0922449	0.154602	0.470655	0.132653	0.0121973	0.229132	-0.00677932	0.0256472	0.248334	0.0701306	0.0492648	0.0750844	0.0432637	0.0989568	0.0809938	0.0250424	-0.0248956	-0.0473508	-0.0913316	0.015151	0.0672929	-0.0133512	0.0665634	0.0270497	-0.0314526	-0.0528979	0.0347964	-0.0407152	-0.0161467	-0.0755375	0.0656261	-0.00176125	-0.0847189	-0.15949	-0.106542	0.0346217	-0.00678597	0.00858253	0.316151	-0.0240272	-0.037149	-0.0532521	-0.00192331	0.0516299	-0.087284	-0.0277827
AACTAATC	0.0587852	-0.0805801	0.066717	-0.0741788	0.0279868	0.0433563	0.117953	0.00925414	0.0128729	-0.0248644	0.0737363	0.096675	0.150936	0.0200255	0.0644842	-0.0351319	0.168924	0.144063	0.0189854	0.0758476	-0.16796	-0.0051608	0.0106255	0.199754	-0.0176506	0.0457129	0.0148815	-0.176217	-0.061254	0.0592453	0.0506109	0.0348927	-0.0300587	0.0436635	0.0631219	0.229732	-0.0624828	-0.0523349	0.0632075	-0.0911006	0.0846349	-0.0558203	0.0346668	0.0365748	0.00851135	-0.108738	0.145763	-0.00221174	-0.11257
AACTAATT	0.188597	0.0167956	0.161561	0.158045	0.128377	0.233579	0.270632	0.00764323	0.239117	0.0878832	0.270677	0.228277	0.268892	0.145712	0.139767	0.223111	0.176355	0.0823527	0.207329	0.300656	-0.0959299	0.10166	0.146565	0.306422	0.0618448	0.0782877	0.0969783	-0.0719336	0.0139539	0.170556	0.142649	0.180563	-0.0154695	0.132925	0.178285	0.0856405	-0.0256384	0.0759323	0.154097	0.226501	0.192475	-0.114451	0.219519	0.194606	0.097877	-0.091503	0.0256288	-0.0495466	0.0333332
AACTACAA	0.0946626	0.159885	0.196949	-0.0335598	0.1131	0.15928	0.195184	0.148669	0.15506	0.177331	0.0886761	0.147417	0.165626	0.101986	0.194214	0.136905	0.13373	0.186201	0.243973	0.226741	0.0140179	-0.0522794	0.0893881	0.268729	0.0305711	0.0612239	-0.01321	0.075771	0.171004	0.0866641	0.228039	0.128022	0.01734	0.141457	0.086914	0.127232	0.0289938	0.393447	0.0356952	0.402836	0.184061	-0.149513	0.200592	0.16568	0.0799596	0.162793	0.0583785	0.0772896	0.0490581
AACTACAC	-0.0281006	0.0449829	0.000645951	-0.0013969	-0.042603	0.144422	0.0678819	-0.0269337	0.0388981	0.0192375	0.202264	0.124885	0.0716084	-0.060081	0.0354671	-0.0264844	0.0365586	0.0792778	-0.0276193	0.0121059	0.111117	-0.117887	0.131288	0.0549269	-0.0551496	-0.148654	-0.0471199	0.00463595	0.154903	0.0622477	0.108272	0.0482522	-0.157365	0.106826	0.021235	0.026093	-0.135606	0.0647732	0.129451	-0.0395471	0.162961	-0.170749	0.0228243	0.0361145	0.0678991	-0.0577374	-0.0561844	-0.182856	0.190435
AACTACAG	-0.0631716	0.0682835	0.0100672	-0.0334294	-0.00187036	0.0635455	0.0262803	-0.0635017	-0.0726064	-0.0757576	-0.0429022	-0.0240411	0.0346721	0.00724661	0.100063	0.00454791	0.0378555	0.0590309	-0.032771	-0.0737531	-0.164918	-0.14417	0.0436177	0.0175132	-0.0543336	0.0232352	-0.128977	0.0134035	-0.0126442	-0.0529105	0.0531675	-0.127124	-0.169537	-0.0745122	-0.041432	-0.0124922	-0.228669	0.433129	0.00781893	0.331015	0.0300559	-0.134012	-0.0790943	-0.0610046	0.0232057	-0.0760774	-0.0484314	-0.106848	-0.0296709
AACTACAT	0.0871542	-0.00444334	0.0473218	-0.175164	0.103666	0.114645	0.110339	-0.0343666	0.0944663	-0.035247	0.0966866	0.102265	0.127164	0.0201698	0.0516608	0.0891329	0.155729	0.179616	0.0782307	0.0844292	0.0162489	-0.101564	0.0698229	0.151582	-0.0880177	-0.0517479	-0.0135459	0.00415506	-0.00281616	0.0828995	0.131383	0.0198791	-0.00120053	0.0355616	0.0094228	-0.0419229	-0.108519	0.120742	-0.00566371	0.138293	0.0947837	-0.137956	0.0105589	0.0468189	0.0766265	-0.021804	0.082253	-0.0462166	-0.0342108
AACTACTG	0.0401304	0.0493746	0.218565	0.0827292	0.153295	0.1684	0.161603	0.17837	0.155172	0.0416465	0.150344	0.212369	0.16002	0.0639776	0.1091	0.13557	0.170899	0.139517	0.146259	0.151049	-0.0593845	0.0480459	0.218479	0.198144	0.0229641	0.451351	-0.106651	0.111204	0.0812118	0.136483	0.217871	0.17592	-0.127147	0.188478	0.0840635	0.171794	0.0250403	0.396127	0.133739	0.385816	0.111159	-0.0702486	0.164722	0.152928	0.0970967	0.0211537	0.0281414	-0.0509879	0.0856507
AACTCATC	0.0195185	-0.0403817	-0.00796595	-0.0338847	0.0579414	0.0768524	0.0217783	0.0590209	0.0274162	-0.0814753	-0.0699396	-0.0627716	0.0531738	0.119102	0.0490213	0.0503733	0.130844	-0.0128025	0.017352	-0.0560736	0.379919	-0.158955	0.114644	0.0715547	-0.0810045	-0.1197	-0.132323	0.0127649	0.00114587	-0.0195978	0.00973981	0.0365022	-0.130496	-0.024632	-0.0151976	-0.0706645	0.0404989	-0.0271691	-0.11065	-0.0777471	-0.095929	-0.184728	0.000274184	-0.151542	-0.0650679	-0.0852025	0.158999	0.4664	-0.121362
AACTCCCC	-0.348081	-0.22063	-0.292543	-0.0787875	-0.259143	-0.363841	-0.379437	-0.188947	-0.280852	-0.211753	-0.203881	-0.32956	-0.435078	-0.31513	-0.31568	-0.244087	-0.368843	-0.312906	-0.228561	-0.164163	0.16416	-0.122761	-0.35104	-0.339322	-0.116257	-0.317104	-0.186586	0.0154875	-0.112228	-0.331425	-0.21022	-0.202339	-0.180769	-0.288014	-0.341699	-0.283415	0.00627825	-0.215862	-0.223136	-0.133648	0.115109	-0.229268	-0.333594	-0.130961	-0.218364	-0.006765	-0.234675	-0.192811	-0.228682
AACTCCCG	0.454913	-0.158875	-0.160694	-0.130941	-0.164043	-0.273171	-0.222557	-0.0806326	-0.189876	-0.119223	-0.0779881	-0.14578	-0.188479	-0.131261	-0.210531	-0.12893	-0.257945	-0.279903	-0.151659	-0.145846	0.180747	-0.144437	-0.204058	-0.196602	-0.156008	0.0265384	-0.232991	0.00553751	-0.093846	-0.0728425	-0.175939	-0.0858464	-0.105802	-0.0408997	-0.0889765	-0.177073	-0.220554	-0.239481	-0.10658	-0.139377	-0.0697926	-0.266483	-0.10241	-0.174322	-0.210118	-0.177857	-0.013465	-0.167656	-0.16673
AACTCTCG	0.476144	-0.178832	-0.0507508	-0.115057	-0.0857248	0.0224624	0.000459223	-0.0481132	-0.0211912	-0.113668	0.00385041	-0.0375164	-0.021071	-0.144126	-0.0318671	-0.114587	0.0380586	-0.0373583	-0.0665566	-0.158525	0.169181	-0.244114	-0.0630377	0.0689573	-0.0111587	-0.130462	-0.171328	-0.0879189	0.0153236	-0.0578424	0.000744148	0.0829639	-0.147576	-0.0436241	0.00475188	0.0106221	-0.1908	-0.115031	-0.07308	-0.0387147	-0.0682343	-0.130778	-0.0617742	-0.00457429	-0.125073	-0.112817	-0.11989	-0.131047	-0.148077
AACTGAAA	0.0711165	-0.0274786	0.0819952	0.0543303	0.0702471	0.0362715	0.172274	0.0147898	0.126001	0.0480345	0.411287	0.0814585	0.00562205	0.0568809	-0.00641834	0.0553495	-0.0332884	0.0057836	0.0747021	0.110956	0.0530725	-0.0650131	0.196974	0.19965	0.0266375	0.0179518	0.0362706	-0.10576	0.151122	0.176174	0.117242	0.136384	-0.179238	0.0957197	0.0659478	0.085074	0.0479361	-0.0791021	0.0810434	0.172481	0.0173052	-0.304533	0.0971986	0.0584146	0.0420047	0.0426854	0.101489	-0.0887934	-0.0371657
AACTGACC	0.0405752	0.119348	0.0783533	-0.097283	0.0154337	0.0629282	-0.0195928	0.0381864	0.095266	0.0408458	-0.106751	0.0243178	0.0342325	-0.0249668	0.0333881	0.0518442	0.0308633	-0.0185825	0.0698281	-0.0475912	0.0326781	-0.194166	-0.0594978	-0.00194609	-0.051742	0.0035184	0.0744469	0.0394622	-0.0100742	-0.0717054	0.0425989	-0.0568031	0.486845	-0.0218206	-0.106282	-0.049208	-0.204632	0.0733162	0.00971891	0.0377647	0.0400085	-0.0927869	0.0715702	0.013225	-0.032949	0.0439911	-0.174731	-0.0579913	0.0296331
AACTGATA	0.180169	0.026029	0.23731	0.0987617	0.236416	0.239725	0.240018	0.205429	0.138332	0.149437	0.0658589	0.230013	0.270302	0.146759	0.179953	0.163127	0.280066	0.222272	0.223937	0.200655	0.118732	0.0170402	0.299213	0.299061	0.131781	0.130481	0.115936	0.137867	0.106399	0.216405	0.206408	0.123071	-0.0705791	0.194748	0.177901	0.238754	0.019361	0.165577	0.187236	0.16297	0.201632	-0.147748	0.115885	0.160339	0.148625	0.0251194	0.150127	0.0846052	0.0650654
AACTGATT	0.148387	0.00175831	0.202032	0.0552832	0.159405	0.213036	0.241663	0.0166156	0.185408	0.139063	0.243707	0.164638	0.255612	0.189083	0.157575	0.127268	0.205744	0.163786	0.177991	0.170944	-0.0375416	-0.10708	0.0956244	0.272779	0.0807958	0.166516	-0.00315107	0.0114811	0.0222329	0.192909	0.151974	0.129229	-0.0870631	0.0256169	0.0799361	0.464112	-0.0391415	0.0925268	0.17124	0.158099	0.201317	-0.140438	0.110234	0.10855	0.135928	-0.0749071	0.0370149	0.0959592	-0.0326668
AACTGCAA	0.0744287	0.143978	0.184534	-0.0730528	0.138489	0.234302	0.23421	0.0637974	0.137523	0.151421	0.261793	0.192207	0.197215	0.105005	0.139224	0.11804	0.171951	0.176463	0.198479	0.0963346	0.02524	-0.0400773	0.267164	0.225965	0.0295443	0.152071	0.056608	0.0441911	-0.00310469	0.064748	0.185221	0.0980637	-0.0356351	0.0573044	0.115629	0.154089	-0.0245667	0.0862389	0.178809	0.12362	0.0572404	-0.115427	0.187666	0.160052	0.0844549	-0.00601398	0.035952	0.0047307	0.0182032
AACTGCGC	0.0220682	-0.0219581	-0.0666064	0.482889	-0.0274348	-0.0469462	0.06189	-0.00799595	-0.00212062	-0.0347101	0.00140983	-0.059293	-0.0329735	0.0349912	-0.0425886	0.0174305	-0.0795685	-0.00181449	0.0339341	0.0264914	-0.0762845	-0.0609111	0.172139	0.0612903	0.104272	0.0300457	0.000214655	0.378786	0.0652915	-0.105846	-0.0964347	-0.0407058	-0.113925	0.0305209	0.0542756	-0.118632	-0.0288064	-0.196287	-0.0619186	0.00119202	0.0470277	-0.082225	0.0218272	-0.135892	-0.0993757	-0.115044	-0.0931177	-0.0348761	0.120886
AACTGGAA	0.106811	0.0360189	0.196721	0.0476859	0.175448	0.135662	0.134551	0.123132	0.225669	0.183744	0.163201	0.173593	0.132358	0.10276	0.127901	0.117152	0.149859	0.145594	0.175298	0.204209	-0.0347611	0.0699154	-0.000506165	0.246404	0.0281476	0.148561	0.0328318	-0.082318	-0.0164639	0.145473	0.159744	0.322406	-0.0599978	0.115613	0.170501	0.0895825	0.102456	-0.053712	0.11428	0.241712	0.0601482	-0.0589825	0.155764	0.233783	0.00213926	-0.0099494	0.259486	0.0459644	-0.0155226
AACTGTAA	0.0582381	0.0103355	0.14694	0.0162767	0.118516	0.178435	0.211138	0.0890054	0.164554	0.0241601	0.333486	0.125143	0.22267	0.0753197	0.117477	0.118721	0.127977	0.111729	0.240174	0.136078	-0.0961765	-0.0283169	0.0767832	0.338804	0.0134989	0.0735246	-0.0300661	-0.0134484	-0.0562632	0.0945125	0.0676685	0.0723958	-0.100282	0.0774156	0.0310649	0.153513	-0.00623161	0.467642	0.100866	0.388742	0.131097	-0.114172	0.147541	0.123817	0.0156744	-0.125702	-0.0644452	-0.09007	-0.0143188
AACTGTAC	0.144945	0.107535	0.0761848	0.0111176	0.070397	0.182572	0.0588576	0.0955508	-0.0510485	-0.0741899	0.0256316	0.140204	0.139986	0.0454835	0.124863	-0.000988343	0.124819	0.0744133	-0.0610952	-0.039135	-0.0967445	-0.188512	0.279228	0.107902	0.146037	0.112526	-0.0199705	0.0391902	0.0450966	-0.0185557	-0.0182927	-0.0442598	-0.0647775	0.0635055	-0.0551794	0.0845604	-0.069799	0.451775	0.11084	0.363628	0.137528	-0.0594303	0.0372555	0.0137997	0.116902	-0.0931059	-0.128494	-0.111961	0.0286805
AACTGTAG	-0.0541996	0.0425682	0.0621073	-0.107675	0.011077	0.0724303	0.0851496	0.0534102	0.00615406	0.0204671	-0.0527158	0.055437	0.0817232	0.0592529	0.0616363	0.0421762	0.0425816	0.0683548	0.0455093	-0.0213658	-0.0637939	-0.0259796	0.127515	0.0951262	0.0391244	0.0761114	-0.00328118	-0.00821809	-0.169414	-0.000632055	0.0755072	0.0563802	-0.034269	0.131909	0.116513	0.0452692	-0.0943583	0.475349	-0.0125779	0.451285	0.0083019	-0.176737	0.0946825	0.0457929	-0.0162206	-0.0398806	-0.0405616	-0.098567	0.0242039
AACTGTAT	0.0641225	0.095202	0.112115	-0.151939	0.0260424	0.164434	0.0989119	-0.0080494	-0.0125368	-0.0248037	0.0176055	0.0644491	0.179937	0.0173129	0.133955	-0.02644	0.117794	0.146692	0.0638923	0.0942399	-0.0524769	-0.0751525	0.0220133	0.136621	-0.0735533	0.0911374	-0.026363	0.0548888	-0.0742756	0.0352371	0.0268263	0.0304173	0.0393147	0.151016	-0.0280861	0.112239	-0.0934137	0.451702	0.0815153	0.285451	0.0529205	-0.109929	0.103768	0.0267177	0.0467025	-0.124374	0.0369921	-0.0517284	-0.0904213
AACTGTTA	0.12068	0.142274	0.178857	-0.000303219	0.1023	0.184188	0.267448	0.0619717	0.141987	0.117794	0.192984	0.18167	0.249478	0.121478	0.157921	0.142335	0.0857442	0.151147	0.217264	0.193787	-0.0706353	-0.0968721	0.159092	0.295544	-0.0454812	0.141559	0.12384	0.150315	0.0391935	0.0689906	0.112787	0.137192	-0.192527	0.266436	0.104109	0.124235	-0.0574535	0.201687	0.0827957	0.16911	0.135137	-0.137393	0.171975	0.112368	0.139128	-0.052642	0.210018	-0.146276	-0.0733933
AACTTACT	0.147059	-0.00441997	0.177022	0.029904	0.069849	0.141261	0.197344	0.0132237	0.117323	0.0278622	0.0698743	0.157983	0.185201	0.142612	0.162284	0.126947	0.151377	0.174525	0.114391	0.161118	0.2002	0.0527659	0.107339	0.265413	0.101113	0.156018	0.0366193	-0.0340223	0.0768334	0.183381	0.105931	0.0947756	-0.135398	0.146986	0.169118	0.172105	0.101296	0.123608	0.149591	0.11874	0.0974403	-0.0892773	0.148062	0.0930483	0.149911	-0.105178	0.0209505	-0.09266	0.0141334
AACTTAGA	0.0930982	-0.111425	0.133956	0.0130162	0.0576936	0.0548597	0.132998	-0.0330187	0.0994448	0.0749334	0.0981551	0.146143	0.1552	0.069972	0.0616815	0.100795	0.0531115	0.179739	0.144378	0.141298	-0.01631	-0.0568119	0.0841366	0.264048	0.0822575	0.0547313	0.0822289	-0.118633	0.0103364	0.0531014	0.147711	0.133997	-0.138976	0.093018	0.119806	0.0509801	0.125898	-0.018102	0.121097	0.0518726	0.183954	-0.0599923	0.118648	0.0992199	0.0841733	-0.102431	0.00476903	0.0227782	-0.0131803
AACTTAGC	0.0340218	-0.00414199	0.129764	0.0427393	0.0863855	0.080374	0.120738	0.0947913	0.0440835	0.0975783	0.0968524	0.165367	0.122738	0.0387368	0.134027	0.0461248	0.0555285	0.137441	0.119672	0.130496	-0.0499853	0.323293	0.102018	0.177764	0.0562052	0.106402	0.0291023	-0.0825158	0.0712012	0.0607826	0.0819234	0.0830366	-0.00993145	0.106001	0.0859687	0.0377605	0.139584	-0.0580129	0.121992	0.000752042	0.016681	-0.114663	0.0947887	0.0479556	0.121434	-0.131497	0.162346	0.0380906	-0.0323406
AACTTAGT	-0.0494765	0.0894778	0.0628663	-0.031232	0.137258	0.0899798	0.114054	0.11777	0.0231113	0.004734	-0.117854	0.109716	0.104151	0.0179201	0.0821577	0.0461228	0.0646544	0.0655572	0.0750379	0.102222	-0.0465037	-0.0748954	0.0140967	0.118008	-0.042773	0.0217504	0.0610483	0.0528489	0.00832113	-0.00830018	0.0283321	-0.0361542	0.036143	0.0293643	0.0215827	-0.00417521	-0.123616	-0.0354569	0.157788	-0.0103167	0.101002	0.104486	0.180665	0.0234513	0.0523182	-0.0198626	-0.0543157	-0.200806	0.113557
AACTTATC	0.13291	0.126765	0.189427	0.171299	0.207322	0.158709	0.230116	0.0858353	0.175433	0.112231	0.103342	0.187291	0.167354	0.152873	0.223046	0.139682	0.136338	0.14891	0.199049	0.242537	0.0667474	0.0114743	0.337641	0.252362	0.229034	0.143922	0.171033	0.0271407	0.11923	0.0741371	0.175345	0.201952	-0.081104	0.171674	0.155235	0.182405	0.13363	-0.0181094	0.0506247	0.144794	0.165651	-0.136848	0.186672	0.209504	0.078454	0.0939025	0.154934	0.0476325	-0.0716989
AACTTCAA	0.16105	0.14097	0.203153	-0.00520019	0.174596	0.172648	0.245765	0.0384941	0.174443	0.133068	0.0433556	0.181659	0.244358	0.157501	0.179121	0.158597	0.181563	0.158464	0.228114	0.171739	0.130512	0.0412361	0.135982	0.295424	0.0874355	0.00760557	0.0756737	0.00520261	0.023547	0.15126	0.196521	0.127543	-0.0222119	0.141821	0.21459	0.138631	0.197457	0.015042	0.1024	0.131793	0.167794	-0.0717577	0.21891	0.147094	0.131049	0.0739121	0.0311822	0.0197376	0.0884064
AACTTCAC	-0.139297	-0.0976844	0.0147989	-0.0587646	-0.084497	-0.0034821	-0.000590068	0.0433256	-0.112266	-0.0515996	-0.0391553	0.0462807	0.0470551	-0.0623978	-0.0520505	-0.110408	0.0235722	-0.0782499	-0.0955441	-0.0846347	-0.021564	-0.115248	0.118295	0.112413	0.046607	-0.0629373	-0.0113512	-0.0125409	-0.0018309	0.0109829	-0.0819219	-0.0417144	-0.216537	-0.00238726	-0.0723516	-0.0739147	0.238751	-0.13449	-0.110011	-0.0987848	-0.0504821	-0.167829	-0.0766555	-0.113617	-0.0457002	-0.130192	-0.105817	-0.148851	0.126388
AACTTCAG	-0.0784253	0.0818482	0.0598826	0.0192377	-0.0140402	0.00891517	0.0676445	0.103983	0.027167	0.0542164	-0.0380376	0.0434178	-0.0344885	0.0476457	-0.0121387	0.0706158	-0.0461315	-0.0346674	0.08342	-0.0475074	-0.117348	-0.119758	0.00960633	0.12373	-0.0771345	0.0163279	-0.0678418	0.0237301	0.0504068	-0.0185949	-0.00576402	0.0519316	-0.0860144	-0.0147671	-0.0465564	-0.00169674	0.219993	-0.0216158	-0.00314449	0.0295619	0.105699	-0.0819997	0.0882792	-0.0257011	0.0660989	-0.0303734	0.0599377	-0.0244451	-0.060411
AACTTCAT	-0.0266177	-0.00380197	0.126155	-0.00202564	0.0551685	0.0644955	0.175311	-0.0185823	0.0885276	-0.0298797	0.0328898	0.0367274	0.0914194	0.0416615	0.114216	0.0911749	0.134848	0.1673	0.0892725	-0.0285441	-0.0336833	0.0468143	0.177447	0.139376	0.0645139	0.0603915	0.23321	0.0671969	-0.0190605	0.0727882	0.0986557	0.0357844	-0.152053	0.0628154	0.0980364	0.0514978	0.270751	-0.106508	0.117919	0.00666601	0.104433	-0.22178	0.00974325	0.124747	0.211016	-0.0145749	0.0294869	0.0277439	0.00669748
AACTTCCG	0.00776588	-0.0175653	0.0340338	-0.0569245	-0.024116	0.0213478	0.0879551	-0.0332798	-0.000862231	0.0562269	0.0297257	0.0546743	-0.0215796	-0.0521464	-0.0062855	0.025152	-0.0954545	-0.048333	0.0964683	-0.0468567	-0.13541	-0.103509	0.00729465	0.0418501	-0.132176	0.203856	-0.0884919	-0.0837202	0.0134476	0.0317375	-0.011172	0.0320508	-0.147995	0.00336455	0.104892	0.0286983	0.118121	-0.193316	-0.0594989	-0.122577	0.00183249	-0.149494	0.0309399	-0.0101529	-0.0620832	-0.123602	0.306704	0.0270554	-0.014029
AACTTCGA	0.138719	-0.154111	-0.0682221	-0.125464	-0.0643508	-0.0736485	0.0348466	-0.146589	-0.107942	-0.103713	-0.081915	-0.00254712	-0.00615665	-0.108756	0.0480929	-0.110789	-0.0908012	0.0703074	-0.189706	-0.0609867	-0.132369	-0.0959615	-0.00903109	0.059536	-0.0856623	-0.195713	0.148733	-0.28129	-0.0800767	0.00500103	-0.219247	0.159497	-0.225804	-0.022599	0.00373843	-0.0382437	-0.0351224	-0.0837475	-0.0273769	-0.0732435	-0.0748859	-0.220629	-0.0947342	-0.108209	0.0598372	-0.189592	-0.146095	-0.0990865	-0.101375
AACTTCGC	0.0297896	-0.11145	0.126213	0.253178	0.0595952	0.133425	0.135955	0.0821515	0.0225769	0.0376469	0.00622566	0.0724134	0.0702388	0.036677	0.0905287	0.0907303	0.020966	0.0780715	0.0124674	0.0557912	-0.075255	0.0190573	0.259427	0.197367	0.117623	0.0731369	0.0443472	-0.137537	-0.0918058	0.0958864	0.082166	0.0881789	-0.131712	0.0850414	0.0565171	-0.0312713	0.0828283	0.00844886	0.0308568	0.0944549	0.0289693	-0.166267	0.0655109	0.0863879	0.053161	-0.0895721	0.0955376	-0.0205123	0.003427
AACTTCGG	0.0794221	-0.112515	0.0941915	-0.0607383	-0.0609442	-0.0892516	0.0124062	-0.0910361	-0.0997205	-0.0880368	-0.0688694	-0.00167189	-0.0130693	-0.0441476	-0.0666534	-0.0129544	-0.0350126	-0.0426763	-0.0418673	-0.139454	-0.164362	-0.0961374	0.107873	0.0505661	-0.0531905	0.0108405	-0.0115268	-0.17384	-0.0694895	0.0221463	-0.146002	0.0353413	0.0214841	-0.181723	-0.0561989	-0.0169769	0.0964695	0.0303721	-0.0423282	-0.01816	-0.091364	-0.202156	-0.00314287	-0.112675	0.00123637	-0.170988	0.0304045	-0.096229	-0.0282573
AACTTCGT	0.131134	-0.0495146	0.0020899	-0.100111	0.0887905	0.133339	0.136693	-0.0845515	0.101583	-0.0264714	0.126171	0.0362179	0.100847	-0.0129068	0.0651356	0.0933332	0.0529193	0.077746	0.0875377	0.048343	-0.0261841	-0.113021	0.0947056	0.212664	-0.0171638	-0.0744102	-0.00813361	-0.0659919	-0.082456	0.0839993	0.0217772	0.113254	-0.217462	0.0638108	0.0670846	0.0158906	0.00893455	-0.0653938	0.146053	-0.0138013	0.0830749	-0.0884448	0.0582857	-0.00998662	-0.0747779	-0.192065	0.0885572	-0.00876616	-0.0912011
AACTTCTC	0.273397	0.0184029	0.148724	0.0152356	0.043999	0.0962184	0.187846	0.0804422	0.0577601	0.123078	0.0318758	0.143605	0.0797701	0.1456	0.109586	0.103039	0.0351986	0.14206	0.122671	0.153821	0.062646	-0.119906	0.195293	0.213605	0.0398349	0.0893317	0.111556	-0.0535656	0.158445	0.153175	0.151095	0.289259	0.0133447	0.12736	0.0594856	0.111298	0.286125	-0.0246361	0.0400104	0.0855832	0.134457	-0.150869	0.175548	0.0422114	0.0317985	-0.0511526	0.177429	0.0597973	-0.116891
AACTTCTG	0.0891184	0.134972	0.0704174	-0.0295702	-0.00337211	0.0310526	0.158833	0.0173065	0.115278	-0.0228636	-0.00317213	0.025128	0.0128232	0.0249791	-0.0299717	0.0347322	0.0305665	0.0159339	0.0818166	0.0226185	-0.156156	-0.00100716	0.0744016	0.111875	0.0250482	0.226589	0.0819537	-0.082795	-0.00388758	-0.0128256	0.0876408	0.236957	-0.0389601	-0.0123713	0.0204916	-0.0558591	0.30893	0.103171	0.000700693	0.104879	0.0331156	-0.0894484	0.0279096	0.103682	0.0811087	-0.00179953	0.0549245	-0.0901713	-0.0515242
AACTTCTT	0.145459	-0.0221892	0.175887	0.0564725	-0.00771805	-0.0180837	0.100005	0.0684362	0.106667	0.124498	0.0757694	0.0788942	0.0475988	0.0130411	0.136686	0.0935162	-0.0562119	0.0986972	0.119089	0.12654	-0.0247284	-0.00847622	0.0502826	0.17359	0.0535306	0.215067	0.251023	-0.0717215	0.156507	0.143311	0.137653	0.253097	-0.148723	0.0512041	0.0967874	0.056631	0.283235	0.0548105	0.0375171	0.140363	-0.017537	-0.183101	0.0482522	0.14229	0.0160587	0.066055	0.0289339	0.0396343	-0.000895531
AACTTGCA	-0.0434511	0.106104	0.0621445	-0.0703989	0.0304035	0.134	0.161883	0.0152519	0.084206	-0.015019	0.149887	0.123463	0.147681	0.0599759	0.187977	0.0488075	0.0932594	0.162049	0.0964013	0.184886	0.0737759	-0.0570035	0.0806902	0.112239	0.0560936	0.0264632	0.083549	-0.0310521	0.0829253	-0.0208689	0.209631	0.083374	-0.0993993	0.0829142	0.0715683	-0.00018294	0.0541248	0.063034	0.0678699	0.101079	0.154901	-0.0564447	0.140441	0.131783	0.186178	-0.0206777	-0.0312311	-0.0237772	-0.00487193
AACTTGCG	-0.0168648	-0.0693817	-0.0143532	0.329456	-0.0118166	0.00844345	-0.00419006	0.00244214	-0.0255472	-0.0334772	0.0525235	0.00550637	-0.0531207	-0.0826076	0.0164684	0.00843183	-0.063592	-0.00973606	-0.0213563	0.0498455	-0.0577752	-0.0369234	-0.0510134	0.0711668	-0.0118721	0.00124347	0.00811986	-0.109507	0.005568	-0.0115043	-0.00848665	-0.0223681	-0.145511	-0.0298221	-0.0339327	-0.0509794	0.138451	-0.190554	-0.0325359	-0.0428665	-0.1664	-0.223272	-0.0271469	0.0786899	0.0283903	-0.0309719	-0.0703157	-0.116644	-0.0487529
AACTTGGA	-0.0318658	0.0322108	0.0136268	-0.0973636	-0.138863	-0.00979011	0.0701076	-0.0141431	-0.0439636	-0.05074	0.0342236	-0.0165515	-0.045001	-0.0350352	0.0637716	-0.055422	-0.0799805	0.0817838	0.0104604	0.0411378	0.079711	-0.0462614	-0.0818716	0.0205621	-0.0040654	-0.0468071	0.0389412	-0.0600442	-0.0631566	0.0579105	0.0380111	0.158386	-0.00432681	0.0317164	0.0073111	0.0197272	-0.00885819	-0.0982641	0.0611073	-0.0957227	-0.023155	-0.189118	0.0320095	0.0355255	0.0722946	0.000799178	0.159432	-0.0828197	-0.0450997
AACTTGGC	-0.0356898	0.013717	0.0718681	0.0177909	-0.0352506	0.0837607	0.0479584	0.00725788	-0.0345333	-0.00545009	-0.0815622	0.076022	0.0277433	-0.0140067	-0.0164373	-0.0612757	0.0240028	0.058845	0.0549302	0.0117179	-0.0592278	-0.0759296	0.0386132	0.0822163	0.0355279	0.0272529	0.0939523	-0.0871368	-0.0482502	0.01655	0.0759276	-0.00530694	-0.0623279	0.148904	0.00518606	0.0495527	-0.15143	-0.195658	0.0215225	-0.147827	-0.0460556	-0.120484	0.0611886	0.0318134	0.0374417	-0.0631139	-0.0955338	-0.130601	0.223164
AACTTGGT	-0.0727977	-0.0446007	0.024621	-0.0844271	-0.111175	-0.0220611	0.0545911	-0.0144817	-0.041913	-0.0271978	0.0873594	-0.0381645	-0.0102634	-0.149168	-0.0623845	-0.0570824	-0.00365164	-0.0182874	-0.00935045	0.0307696	-0.118857	-0.00669192	-0.0228853	0.0759069	-0.0612368	-0.0749001	-0.0272013	-0.0771359	-0.0151985	-0.0374459	0.0203518	0.0617123	-0.0720543	0.0278495	-0.0851247	-0.00450174	-0.0770295	-0.0164008	-0.148453	-0.0188237	-0.0344366	-0.137146	-0.0385785	-0.0218965	0.0701234	-0.099039	-0.0825159	-0.114259	0.0584978
AACTTGTA	0.162659	0.0634541	0.176763	-0.0118359	0.0323968	0.14023	0.226343	0.0713442	0.105746	0.10262	0.152396	0.111441	0.176005	0.0887652	0.113095	0.164705	0.113313	0.204215	0.151912	0.149959	0.0112589	-0.00599106	-0.00450238	0.227076	0.0762772	0.0786142	0.0842737	0.0275804	0.0691511	0.177987	0.156176	0.152999	0.0197732	0.19943	0.115721	0.0961786	0.0728838	0.323076	0.103986	0.239657	0.122169	-0.207005	0.195335	0.11861	0.103395	-0.0259778	0.151102	-0.00751617	-0.00199868
AACTTGTG	-0.0128747	0.0648924	-0.0880582	-0.122993	-0.0758596	0.019364	0.0813587	-0.216797	0.0409317	-0.123572	-0.0702453	-0.0653963	0.0157859	0.000223788	0.0666897	-0.0304995	0.0367274	0.0776182	-0.00223862	-0.042671	0.0316334	-0.169225	-0.0181546	0.0267468	-0.143262	-0.128303	0.0420711	-0.0562641	0.0663774	-0.101866	-0.0290012	-0.0298969	-0.106718	-0.112036	0.0558135	-0.0246477	0.0131296	-0.152274	-0.00444742	0.0979303	-0.122705	0.0738521	0.11058	-0.0511626	-0.0250059	-0.11288	-0.0967357	-0.176399	-0.154134
AACTTTAA	0.133021	0.0749102	0.208567	0.0272279	0.0696241	0.167832	0.278726	0.143233	0.156418	0.0968502	0.13152	0.239867	0.188945	0.0864711	0.147811	0.132696	0.105656	0.211552	0.17039	0.322696	0.0170059	0.0963841	0.0954719	0.439882	0.149634	0.165513	0.224297	0.0100662	0.063661	0.123665	0.209004	0.178966	-0.0481845	0.214687	0.169372	0.14103	0.208857	0.106012	0.0906993	0.191269	0.245325	-0.156404	0.236625	0.251939	0.112984	0.0159174	-0.0800177	-0.0616157	-0.00613822
AACTTTAC	-0.0425365	0.00485384	0.0806531	0.094764	0.00935706	0.0563852	0.0782817	0.094082	0.102666	-0.00218765	0.0715004	0.129748	0.0773745	-0.0946409	0.0864245	0.0553238	0.0529174	0.116823	0.0480101	0.155057	-0.0823832	-0.0717711	0.157578	0.293601	0.107184	0.0668533	0.24417	-0.0468526	0.0194891	0.0443663	0.108945	0.0240466	-0.177438	0.0513133	0.070309	0.0399546	0.171704	0.105578	0.121734	0.0254642	0.0840585	-0.100096	0.032696	0.10546	0.0965074	-0.0110324	-0.0562065	-0.0676563	0.160412
AACTTTCA	-0.0577378	0.118927	0.0752271	0.0755086	0.000197999	0.0396743	0.186525	0.0375997	0.0658265	0.0279474	0.260564	0.0791337	0.0622223	0.0164136	0.0852846	0.0318419	0.00675209	0.137408	0.13139	0.202769	-0.148012	-0.189926	0.0554578	0.202873	-0.0553038	0.0488894	0.143423	-0.00833836	0.117853	0.0314821	0.173419	0.0360037	-0.118035	0.014527	-0.0283487	0.0554926	0.0783933	-0.0425606	-0.005618	0.0533704	0.124534	-0.0655274	0.0864615	0.148569	0.123312	-0.0259442	-0.102502	-0.0763698	-0.072
AACTTTCC	0.0974517	0.0775738	0.100008	0.216298	0.0635755	0.100068	0.179353	0.0720726	0.0974919	0.117575	0.237301	0.10335	0.0188479	0.0632098	0.0760519	0.1191	0.0675083	0.121715	0.179541	0.12681	0.0220524	-0.157065	0.053807	0.159926	0.0165756	0.0893222	0.202286	-0.00549763	0.0900531	0.0950607	0.058461	0.298593	-0.0202931	0.000644595	-0.0269814	0.0343161	0.0990007	-0.0111867	0.075554	0.0653276	-0.0578178	-0.227906	0.1069	0.0810237	0.124016	0.0857004	0.203823	-0.0395019	-0.0183656
AACTTTCG	0.0604232	-0.110376	0.0395263	0.0258884	-0.00153858	0.0230134	0.074429	-0.0247524	-0.0433221	-0.035101	0.133841	0.0351819	0.0127478	-0.078407	-0.0366783	0.00361779	-0.0360788	0.0361989	0.0674318	0.136415	-0.125116	-0.098462	0.00484106	0.103965	-0.0468536	0.0434447	0.00290358	-0.209108	-0.063705	-0.0165301	0.0480131	0.149765	-0.212016	0.0313115	-0.0116892	-0.0224335	0.058424	0.0410091	0.0570401	-0.0226036	0.0769811	-0.189245	-0.0156222	-0.0202918	-0.037641	-0.0627591	-0.0756333	-0.178276	-0.0906472
AACTTTCT	0.0431812	-0.0592459	0.0312415	0.00193665	-0.127603	-0.105717	0.112303	-0.0868228	-0.0267625	-0.0624914	0.168719	0.0225625	0.0433422	0.0602796	-0.0507003	-0.0686525	-0.11503	-0.0243742	-0.00941449	-0.0151743	-0.0114641	-0.0137873	-0.0760178	0.0733349	-0.0290477	-0.043333	0.0708271	-0.29062	-0.109996	0.0634435	-0.0151905	0.161615	-0.126613	0.0575706	0.0450075	-0.060426	-0.0134179	-0.112045	-0.0888096	-0.0137615	-0.045147	-0.220924	-0.00677566	0.101818	0.0127166	-0.198691	0.0227835	-0.109457	-0.0856917
AACTTTGA	-0.0544911	-0.0952348	0.0226009	-0.0191898	-0.120882	-0.0599058	0.109763	-0.0557597	0.0786996	-0.0170129	0.0424052	0.0838286	0.0434292	-0.0811997	-0.0324301	-0.0838321	-0.103695	0.0687083	-0.0139916	0.035319	-0.0424058	-0.107518	-0.0271812	0.183092	0.0444635	-0.083399	0.0737579	-0.1369	-0.13676	0.080164	0.0789343	0.021133	-0.053631	-0.012042	-0.0701366	0.0352614	0.140167	-0.0844948	-0.0211163	-0.0111161	-0.0533923	-0.0428118	-0.0541829	-0.0305093	-0.00479708	-0.033951	0.0165133	-0.152092	-0.134904
AACTTTGC	0.0147285	0.0609716	0.0705845	0.134188	0.0693452	0.0946707	0.201234	0.140638	0.103326	-0.0022728	0.167726	0.146692	0.13773	0.0583808	0.0859669	-0.00682409	0.0958079	0.0784701	0.0529222	0.157813	-0.104669	-0.0213612	0.095646	0.245634	0.0741393	0.0695464	0.135395	-0.100221	0.0571462	0.121613	0.035549	0.00310694	-0.295868	0.133972	0.0177274	0.0202346	0.0614517	-0.00539006	-0.0241198	0.0254651	0.0851413	-0.170896	0.0719698	0.0791805	0.0463112	-0.117365	-0.163776	-0.105556	-0.0538018
AACTTTGG	0.0166834	0.10849	0.181646	0.0911689	0.0374504	0.0543369	0.115648	0.0580661	0.146315	0.151517	0.125966	0.143058	0.143256	0.113301	0.171479	0.131349	0.000487139	0.185996	0.237648	0.214327	-0.0198103	-0.0756101	0.0362245	0.121557	0.0297967	0.111154	0.299428	-0.055197	0.0367148	0.10631	0.174304	0.14198	0.0203897	0.0649568	0.0424762	0.0777082	0.0386023	-0.00623079	0.108365	0.144347	0.153794	0.0584476	0.150206	0.129407	0.0376351	0.0918071	0.0978218	0.133028	0.120919
AACTTTGT	0.085262	-0.0226376	-0.00278551	-0.0903809	0.0278906	0.0378987	0.072258	-0.00643375	-0.0209987	-0.0728847	0.0488932	0.07656	0.14847	-0.0430845	0.0794569	-0.0675293	0.0551274	0.0879541	-0.0200195	0.122967	-0.0549203	0.0470766	-0.0332053	0.179103	0.0501602	-0.0684758	0.241968	-0.148317	-0.0571398	0.0291506	0.0237538	0.0660029	0.0699514	0.0402114	-0.0192888	0.0881118	0.102663	0.0812017	-0.162562	-0.0409451	0.0141151	0.119483	0.0428894	0.0671957	-0.0192174	-0.159891	-0.140322	-0.132103	-0.0370669
AACTTTTA	-0.0346912	-0.0155596	0.0298963	0.0405151	0.0711086	-0.00759142	0.115008	0.0601433	0.14071	0.0628033	0.091851	0.0640103	-0.000595788	0.0371486	0.036316	0.108738	0.0301692	0.0483191	0.122572	0.280793	-0.00105236	-0.0850437	-0.0119017	0.267628	-0.0479133	0.0664844	0.249261	-0.0979857	0.0705545	0.0459114	0.18249	0.169613	-0.1111	-0.00707186	-0.095011	0.0406747	0.235545	0.0775055	0.067765	0.14274	0.0715258	-0.115502	0.115269	0.306855	0.0532217	-0.0162018	0.0794284	-0.00755754	-0.0929016
AACTTTTC	0.202332	0.0701048	0.167923	-0.0332528	0.0204688	0.0897689	0.219738	0.0853178	0.145323	0.0618661	0.120332	0.200811	0.183482	0.0969947	0.0688927	0.112158	0.014846	0.199238	0.179868	0.234415	-0.0398144	0.0188444	0.174981	0.293951	-0.0482126	0.0987215	0.23989	0.0359558	0.0375598	0.159297	0.181597	0.351169	-0.0726397	0.125189	0.0412779	0.0922075	0.269612	0.013782	0.0831969	0.147336	0.0547871	-0.168496	0.170249	0.233168	0.114555	-0.147743	0.199301	-0.0843828	-0.0814008
AACTTTTG	-0.153022	0.0109752	0.0418448	0.0492728	-0.0584765	0.00102314	0.0475604	0.0194404	0.108446	-0.0327983	0.0583228	0.0554364	-0.075959	0.0541838	0.0139822	0.00391957	-0.0890769	0.136844	0.0530986	0.13258	-0.176798	-0.0902412	-0.125167	0.109433	0.0814312	0.033799	0.272903	-0.0617828	0.0181106	-0.0107309	0.0788107	0.0710094	-0.027076	-0.0249005	-0.0389884	-0.0459343	0.271677	0.134215	0.108555	0.161969	0.0387634	0.0577687	-0.0406203	0.170998	0.0542155	0.0264663	0.0292622	-0.0622505	-0.00783115
AAGAAAAA	0.074302	0.141387	0.131621	0.141812	0.15431	-0.00117511	0.243269	0.0303755	0.274056	0.166477	0.224438	0.151085	0.0402569	0.183907	0.147222	0.286407	0.065577	0.192545	0.302989	0.337048	0.0772519	-0.00337298	0.153614	0.204903	-0.0412319	0.170704	0.339141	0.0570994	0.289468	0.131284	0.281275	0.341906	0.0410651	0.158823	0.0790467	0.122997	0.135084	0.0712613	0.104397	0.260581	0.112659	-0.176988	0.260667	0.493061	0.0613227	0.0857707	0.132411	0.0646795	-0.0424959
AAGAAAGT	0.125129	0.125235	0.24144	0.114453	0.171833	0.117109	0.249405	0.17507	0.240403	0.173303	0.270307	0.227477	0.157765	0.204693	0.118614	0.273423	0.104361	0.138362	0.216486	0.252589	0.0107287	0.0396798	0.20328	0.201924	0.0333225	0.209784	0.205461	0.0240404	0.161604	0.18041	0.25002	0.270511	0.0764233	0.155669	0.0677902	0.0919271	0.143026	0.101924	0.086678	0.269684	0.206862	-0.103838	0.253538	0.301501	0.164604	0.0851314	0.171328	0.0614639	-0.0206428
AAGAAATA	0.0790426	0.0351113	0.157041	0.00146576	0.147009	0.0564425	0.27846	-0.0443028	0.183178	0.114868	0.486527	0.225625	0.12245	0.1548	0.112092	0.201621	0.0204151	0.183714	0.205074	0.363615	-0.0509346	-0.0681407	0.0875651	0.134932	0.0809539	0.119911	0.347011	-0.0718846	0.16175	0.127302	0.166456	0.273305	-0.022323	0.108571	0.0705307	0.129046	0.0583512	0.132516	0.126558	0.249385	0.141371	-0.16363	0.184648	0.318407	0.0814327	-0.0113706	0.12508	-0.0337933	-0.0402383
AAGAAATC	0.0685006	-0.0755622	0.0106883	0.195309	0.037384	-0.0716373	0.172756	0.0136548	0.0102167	0.00452094	0.473932	-0.00265206	0.0396307	0.0948676	0.102988	-0.0125643	0.065012	0.0227857	0.0392148	0.166375	-0.251668	-0.0156838	-0.0995807	0.0628842	-0.031098	-0.0808234	0.163046	-0.195759	0.0179134	0.120631	0.0707554	0.283417	-0.157856	-0.0225671	0.0190703	0.446949	-0.115521	-0.0365842	0.127424	0.0784466	-0.028089	-0.143849	0.0281579	0.139137	0.133788	-0.0806163	0.103137	-0.0112384	-0.105495
AAGAAATG	0.0799877	-0.0458776	0.133193	0.0393339	0.119124	0.120498	0.180928	0.147364	0.091517	0.0451629	0.454425	0.185692	0.0840101	0.100225	0.00837719	0.0598708	0.0744704	0.118738	0.141242	0.120452	0.00193761	-0.0114614	0.130321	0.0645168	0.0574798	0.0598801	0.292114	0.0367508	0.122838	0.148214	0.112573	0.168206	0.0453336	0.0428151	0.0428918	0.00830894	-0.0182711	0.0418255	0.170335	0.102677	-0.0664697	-0.0145848	0.107702	0.156054	0.0280274	-0.0208155	0.111966	0.0313198	-0.00668463
AAGAAATT	-0.023428	-0.0624599	0.0152598	-0.020423	-0.0224687	-0.11732	0.273259	0.0185219	0.0603403	-0.0255285	0.464865	0.0415762	0.00168609	0.01232	0.0429282	0.102779	-0.140753	-0.00376345	0.075386	0.296459	0.0147709	-0.0517897	0.119484	0.149085	-0.0408563	-0.0435143	0.398663	-0.245371	0.0785529	0.0995928	0.0552426	0.343303	-0.156054	0.00131042	-0.0242111	-0.0194615	-0.019835	0.0338421	0.0260672	0.140748	0.0803614	-0.122622	0.0814951	0.156559	0.0301539	-0.170377	-0.00543426	-0.0455626	-0.106723
AAGAAGCC	-0.0918628	-0.0346535	-0.0436384	-0.223703	-0.155488	-0.124302	-0.0662495	-0.0906209	-0.0115438	-0.0714936	-0.229575	-0.0613692	-0.101692	-0.108922	-0.122337	-0.0385155	-0.0972928	-0.0227341	-0.0572727	-0.142408	-0.0488957	0.426912	-0.135037	-0.129389	-0.0448045	0.0279934	0.0706908	-0.043706	-0.0786366	0.492878	-0.127858	-0.0759521	-0.187216	0.0867343	-0.0660849	-0.0783277	0.468758	-0.148304	-0.0487602	-0.055104	-0.174875	-0.185677	-0.0880995	-0.0787703	-0.0440495	-0.131475	-0.0143926	0.0223872	-0.124103
AAGAAGCT	0.0553372	-0.109358	-0.0407454	-0.0197696	-0.009284	-0.0460682	-0.00199232	-0.0135858	0.0321814	-0.132681	-0.0661643	0.0315488	0.0143984	-0.0554896	-0.0652051	-0.10847	-0.0217458	-0.139658	-0.066485	-0.167392	-0.1607	0.399913	-0.0363036	-0.0170424	-0.0793228	0.17955	-0.110468	-0.142493	-0.0403816	0.169434	-0.0587004	0.0437806	-0.236947	0.000188241	0.0770001	-0.0222243	0.485517	-0.0736422	-0.0761582	0.0153045	-0.0595509	-0.252386	0.0580707	-0.0895564	0.0200048	-0.247176	-0.0231389	0.126965	-0.105324
AAGACACA	0.0992196	0.166203	0.114535	-0.0992191	0.000901891	0.106658	0.112472	0.0771338	0.108264	0.0938407	0.0511123	0.131478	0.0632165	-0.0422369	0.076641	0.117152	0.081208	0.0539558	0.0563856	0.061857	0.0398589	-0.0185398	0.0570708	0.0503602	-0.0430362	0.0262759	0.00753656	0.0197764	0.295887	0.112271	0.105624	0.159827	-0.167223	0.0118611	0.102996	0.10992	-0.0024608	0.0682251	0.0110579	0.0421945	-0.00158687	0.191053	0.102788	0.0624105	0.187842	-0.0420684	0.00343532	0.132846	0.129518
AAGACACG	0.079968	0.0256368	0.0893814	0.104104	0.102882	0.351974	0.0650601	0.0963379	0.14631	0.0326392	0.0324206	0.18502	0.0531062	0.0401295	0.0427803	0.0776249	0.0380747	0.0497912	0.0311204	0.0567369	-0.12168	-0.0659763	0.0192749	0.0628732	-0.00604558	0.0105432	0.0625106	-0.0697546	-0.0214523	-0.0100775	0.0379094	0.168027	-0.119044	0.0617128	0.0773608	-0.0222213	-0.168336	0.0243754	0.0102389	0.0514201	0.09685	0.18692	0.0888464	0.0435206	0.0900829	-0.116142	0.0681051	0.0263564	-0.115793
AAGACAGA	0.0879198	0.144523	0.148972	0.00324937	0.127007	0.143718	0.0993946	0.132408	0.133155	0.117235	0.0204026	0.0655153	0.111114	0.0750949	0.117611	0.216829	0.0929654	0.112454	0.151898	0.100291	0.119617	-0.221492	0.0466316	0.125491	-0.0571385	0.149173	0.13873	0.0484658	0.172851	0.0882618	0.193723	0.11919	0.0303332	-0.0156231	0.00644029	0.130307	-0.0531946	0.0402872	0.0563212	0.116818	0.0734881	0.0799211	0.131866	0.10574	-0.0081756	0.103814	0.0134186	0.0773737	-0.00059011
AAGACATT	0.166204	0.0332157	0.136652	0.00312243	0.0713352	0.135066	0.194951	0.101647	0.0887284	0.0471411	0.16346	0.153831	0.191893	0.0942607	0.173131	0.124277	0.0981641	0.204386	0.130259	0.129129	-0.0447982	-0.010767	0.134989	0.161271	0.0478822	0.0620982	0.245421	-0.028648	0.00585042	0.206931	0.167894	0.169847	-0.0615458	0.128831	0.0974085	0.152409	0.0490932	0.0426543	0.155229	0.168787	0.171568	0.0464539	0.143435	0.0817505	0.00857309	-0.0337472	0.0790567	0.0444006	-0.0130057
AAGACCAA	0.072206	-0.0877775	-0.0166521	-0.0808481	0.007138	0.0806863	0.0547966	0.0317894	0.0902196	-0.00318603	-0.101408	5.47e-05	0.000902139	-0.0124462	0.00483772	0.00133631	0.0646223	0.038067	0.00236077	0.0155687	-0.084479	-0.0629463	-0.0871775	0.110081	-0.0655291	-0.0212217	0.133	-0.0668078	-0.00722453	-0.00625522	0.0694408	-0.119192	0.199482	-0.0178022	-0.024573	0.00676938	-0.14311	-0.0739996	-0.0517478	0.0742228	-0.018673	-0.00582615	0.00822981	0.0243	0.0413538	0.113498	-0.00649702	0.00821689	-0.0200225
AAGAGATA	0.144388	0.120489	0.206343	0.0881187	0.147831	0.0891976	0.254218	0.0983389	0.193828	0.183842	0.128265	0.15765	0.205821	0.154351	0.155643	0.187522	0.15383	0.10408	0.245683	0.23424	0.0833934	0.00183138	0.111501	0.201854	0.0507976	0.106516	0.0882957	-0.059972	0.130405	0.170561	0.154411	0.207504	0.0333875	0.153375	0.0997629	0.141988	0.0225266	0.0992621	0.153198	0.24064	0.17955	-0.180998	0.232336	0.202226	-0.101527	0.0737973	0.141398	0.218896	-0.0356325
AAGAGGGG	-0.282425	-0.371968	-0.246643	-0.264078	-0.346291	-0.379338	-0.360066	-0.283265	-0.247351	-0.20346	-0.27253	-0.313383	-0.406898	-0.289437	-0.315819	-0.177982	-0.335111	-0.286918	-0.197655	-0.248204	0.165856	-0.359063	-0.339939	-0.295488	-0.0870507	-0.326556	0.198124	-0.19296	-0.00178548	-0.147027	-0.138463	-0.312243	-0.106986	-0.312705	-0.259019	-0.264877	-0.263589	-0.249433	-0.259514	-0.0122154	-0.233585	-0.0186049	-0.285474	-0.123158	-0.278262	0.27867	-0.13632	0.055943	-0.169705
AAGAGTAT	0.218393	-0.0255744	0.0505067	0.0217177	0.0506043	0.0869474	0.0836563	0.0122606	-0.00887889	-0.0609833	0.0583584	0.0850376	0.0778266	0.0513088	0.0155984	0.00469619	0.0702738	0.0790447	0.0389304	0.0296062	0.0738534	-0.124845	0.0180403	0.0777502	-0.123717	0.080379	-0.142154	-0.105145	0.0633881	0.016634	0.0185213	0.0886212	-0.120749	-0.034563	0.0829237	-0.0372724	-0.171401	0.0132119	0.0115577	0.0322495	0.173735	-0.173113	0.161336	0.0901948	-0.0190416	-0.150816	0.0127456	0.103848	-0.0518958
AAGAGTTA	0.191697	0.00748128	0.0742241	0.00108222	0.103672	0.0674094	0.170942	-0.0243317	0.107305	0.0605631	0.165853	0.159225	0.051906	0.0678122	0.135274	0.0681875	0.0514573	0.120677	0.163598	0.224179	0.318132	-0.070382	0.0488723	0.185316	-0.0217169	0.00923588	0.137157	-0.136749	0.085453	0.182205	0.138461	0.0458494	-0.0875528	-0.0128008	-0.0436405	0.0136482	0.00154368	-0.0190899	0.0267707	0.157747	0.153747	-0.18565	0.0497959	0.164716	-0.105376	-0.0476404	0.120542	0.0880134	0.0379664
AAGATAAA	0.115516	0.181085	0.163961	0.0942482	0.149857	0.0121805	0.279089	0.0457212	0.306071	0.14934	0.158011	0.193745	0.117208	0.188606	0.198203	0.296508	0.0566147	0.190477	0.259593	0.320577	0.0621053	0.146196	0.216106	0.213388	0.102131	0.12127	0.234868	0.0936432	0.117906	0.224482	0.257525	0.239051	-0.0795792	0.226883	0.0492242	0.118654	0.171727	0.0714306	0.13148	0.282574	0.214985	-0.144786	0.267488	0.388264	-0.000546299	0.084647	0.127051	0.226916	0.0218112
AAGATAAC	0.0905025	0.158409	0.117479	0.108925	0.099267	0.0923293	0.128796	0.0474059	0.102946	0.0771772	-0.0290765	0.107392	0.135308	0.0384544	0.0767541	0.136134	0.0613859	0.0794602	0.129246	0.111116	0.0718606	0.0304083	0.0645445	0.0911977	-0.0687912	0.0904451	0.0892484	0.00042272	0.105837	0.0774803	0.135327	0.0810697	0.00222515	0.225622	0.057826	0.0338922	0.0211845	-0.00446856	0.113677	0.0507959	0.114106	-0.228005	0.106579	0.151601	0.0709829	0.0797792	0.0581643	0.135087	0.0548193
AAGATAAG	0.113827	-0.0109991	0.0269316	0.152519	0.0153368	-0.0228652	0.126302	0.0501034	0.118424	-1.03e-05	0.0302386	-0.0332579	0.0479939	0.0838771	-0.0017501	0.0789207	-0.0111261	0.0926166	0.0861647	0.172839	-0.0279138	0.229728	0.22073	0.104735	-0.0371179	0.0902781	0.167289	-0.127568	0.107068	0.0989406	0.150542	0.135733	-0.103144	0.0630983	0.147082	-0.0409589	0.211107	-0.111015	-0.110663	0.0394807	0.140609	-0.361516	0.0520631	0.147445	0.00912169	-0.016202	0.101657	0.178682	-0.0902613
AAGATACA	0.101375	0.0382806	0.110555	0.0508729	0.0324279	0.147033	0.142539	-0.0237906	0.131425	0.0186337	-0.0809186	0.0685004	0.167247	0.0772671	0.179814	0.0919096	0.1153	0.184208	0.131833	0.101273	0.0294068	-0.0163132	0.0661864	0.103981	-0.018474	0.0576295	0.00221125	0.051195	0.14667	0.0884494	0.166094	0.0167751	-0.013247	0.0591576	0.0772175	0.0603073	-0.0437237	0.249912	-0.00187445	0.107728	0.0436988	-0.0988221	0.117727	0.113625	-0.0362662	-0.0619321	0.00306387	0.18911	-0.0210487
AAGATACT	0.156086	0.0540691	0.0824288	0.0472697	0.0914148	0.14441	0.184145	0.0934184	0.140453	0.00653564	0.0317159	0.0994871	0.136884	-0.00329274	0.0441243	0.0743871	0.0295414	0.0415037	0.114645	0.0665641	0.00256719	-0.129232	-0.0600282	0.153222	-0.0277355	0.0424526	0.126086	-0.0346143	-0.0273063	0.0684892	0.0732178	0.0181839	-0.0346477	-0.0388708	-0.0147217	0.0216625	0.0276337	0.136396	-0.0112077	0.172565	0.257231	-0.152419	0.206496	0.0648759	-0.0397093	0.00349932	-0.139235	0.159687	-0.0639332
AAGATATC	0.197906	0.0791706	0.100575	0.08729	0.189435	0.205977	0.145554	0.171981	0.186936	0.0763983	0.0817306	0.165492	0.221643	0.143412	0.121006	0.0375755	0.131858	0.0691795	0.082722	0.116717	-0.0797823	-0.0369522	0.130366	0.186826	0.0757466	0.0755952	0.150227	0.085015	0.0773784	0.0143638	0.0258002	0.173587	-0.0669437	0.0911502	0.188569	0.18413	-0.0779439	-0.0954301	0.090092	0.112802	0.0623807	-0.180437	0.152228	0.1491	0.0590914	0.0265036	0.245753	0.131217	0.00440779
AAGATCAA	0.2495	0.0320386	0.133198	0.0635599	0.11055	0.0957391	0.148211	0.075601	0.173603	0.128533	-0.0106613	0.150226	0.136598	0.0732166	0.0994152	0.151913	0.0821387	0.230288	0.170981	0.223489	-0.0823036	-0.0265823	0.0879453	0.182061	0.118232	0.124368	0.167278	-0.0522383	0.0989042	0.116995	0.171556	0.172456	-0.0335626	0.0975892	0.134719	0.161428	0.071122	-0.00827864	0.217567	0.178884	0.129317	-0.053979	0.1407	0.221323	0.184256	-0.106908	0.0345062	0.21363	-0.058082
AAGATCAC	0.0113703	-0.0216084	-0.199869	-0.224195	-0.0366512	-0.0709751	-0.0327491	-0.0779098	-0.0155327	-0.185834	-0.275976	-0.148961	-0.00129689	-0.0592522	0.00663309	-0.102777	0.0302393	-0.0270241	-0.138179	-0.176742	-0.0191091	-0.189311	-0.0426564	-0.0873187	-0.178388	-0.233574	-0.127768	-0.114702	-0.0224191	-0.242464	-0.10125	-0.16979	-0.037538	-0.0686806	-0.0210762	-0.0965369	-0.24482	-0.14754	-0.166471	-0.0326692	-0.0276798	0.127748	-0.130101	-0.138381	-0.0472658	-0.151083	-0.000730693	0.197588	0.0292686
AAGATCAG	0.172011	0.0772403	0.0977136	-0.0380889	0.123574	0.087668	0.103155	0.109645	0.17756	0.0310853	0.109295	0.104418	0.201067	0.0556527	0.0891616	0.0575266	0.119649	0.0985856	0.0722781	0.130501	-0.0756763	-0.0926097	0.164401	0.0906332	-0.0524753	0.109924	0.111856	-0.103632	0.0873679	0.0209378	0.129813	0.0398437	-0.0805199	0.0599582	0.172873	0.133944	-0.10756	0.084926	0.065268	0.17255	0.0942969	-0.147007	0.018169	0.0775564	0.0396706	0.0434379	0.0527321	0.125756	-0.14948
AAGATCAT	0.205436	0.0115077	0.0755397	-0.0291916	0.136485	0.0171629	0.144862	0.0872807	0.100946	0.00408702	0.0834062	0.062742	0.202077	0.212008	0.12817	0.111606	0.262702	0.0895402	0.0645715	0.175202	-0.0692901	-0.148055	0.097378	0.12423	-0.0281578	0.0166753	-0.0134799	0.0535647	-0.0278451	0.0467453	0.0825437	0.0329874	-0.0740599	0.0665764	0.0692533	0.0377495	-0.111681	-0.00721215	0.11942	0.173973	0.03795	-0.157243	0.0395093	0.0973133	0.191197	-0.0756527	0.0760813	0.332632	-0.0853654
AAGATCTT	0.159413	0.0706023	-0.0442307	-0.199492	-0.0526081	-0.0821745	0.174933	0.00187716	-0.012516	-0.0547068	0.103867	0.0807554	-0.0101649	0.0950288	0.0555224	0.0412131	0.0261985	0.201158	-0.0122911	0.191238	-0.0565161	-0.0843721	0.110748	0.0964453	0.111827	0.0674305	0.251783	-0.00301191	0.0155407	0.0572633	0.0449419	0.189878	-0.0287043	0.0769057	0.194522	0.125568	-0.0893102	-0.0816319	0.0873915	0.0426635	0.100086	-0.214632	0.125937	0.106031	0.0759908	0.109273	0.151068	0.30317	-0.014795
AAGATGAC	0.0285686	0.0697617	0.139966	0.0200841	0.313666	0.186556	0.0709359	0.0608381	0.115908	0.112342	0.0209169	0.208502	0.28779	0.463647	0.182502	0.132892	0.437135	0.229774	0.11672	0.0187573	0.0201908	-0.0338795	0.0850845	0.0545114	0.03669	0.0408776	0.0897276	0.0191825	0.015375	0.0913363	0.112283	0.127491	0.264796	0.155737	0.155119	0.0996734	-0.0772528	-0.00991775	0.038969	0.0721291	0.0673691	0.341765	0.0434133	0.105294	-0.0166928	-0.00975699	0.0984702	0.391241	0.0991943
AAGATGAG	-0.00740672	0.00869474	0.0564881	-0.100727	0.00923044	0.00453153	-0.0224668	0.0839453	0.0922241	0.10133	-0.0385715	-0.0474434	0.0374372	0.170211	0.0440723	0.0718227	0.163017	0.0180235	0.0610854	0.0433153	0.33334	-0.195797	0.116635	0.0406604	-0.0328876	-0.0359358	0.0671258	-0.0872618	0.192922	0.022361	0.157765	0.0831197	0.0511123	-0.14037	-0.0203612	0.0343675	0.05804	-0.0943256	-0.0536298	0.000139746	0.0251544	-0.0770452	0.0205499	0.0684151	-0.0125162	0.0726832	-0.052531	0.458579	0.0297381
AAGATGCG	-0.0178249	0.0945095	-0.0652127	0.369739	-0.00869581	-0.104197	0.017481	-0.0421332	-0.00639989	0.0174553	-0.140853	-0.0143316	-0.0886453	-0.100945	-0.0245878	-0.00920248	-0.0702544	0.00437768	0.0253655	-0.00392811	-0.131557	-0.087444	0.24007	0.014523	0.00259892	-0.0079289	-0.0980311	-0.0529535	-0.00867315	-0.0360904	-0.0248662	-0.0669123	-0.158648	-0.0359173	-0.0212838	-0.115216	-0.0406992	-0.0393723	0.0088961	-0.0138842	-0.0311033	-0.138689	-0.0666178	0.0999995	-0.0261619	-0.147069	-0.0922648	0.46204	0.0322996
AAGATGGG	0.126698	0.0169537	0.0823476	0.0219518	-0.0235648	-0.0315963	0.0924538	0.00309015	0.11007	0.117689	-0.0617936	0.0588537	-0.0572526	0.0737399	0.092509	0.158265	-0.00725565	-0.0180976	0.113723	0.0724829	0.0727766	0.00623439	0.0912437	0.114503	0.00975769	0.0388172	0.184372	-0.0181482	0.0109537	0.108139	0.0889555	0.075376	0.0470831	0.100474	-0.017142	0.0481623	0.0377408	-0.0878581	0.0246976	0.0889556	0.153961	-0.210584	0.107589	0.110654	-0.110472	0.160218	0.118203	0.457286	0.0968203
AAGATTAA	0.144817	0.0810411	0.154988	0.0848784	0.132718	0.104274	0.236324	0.131306	0.218333	0.110923	0.160619	0.180899	0.163319	0.0799002	0.147835	0.188883	0.125374	0.142089	0.208946	0.321061	0.109546	0.0929382	0.0273339	0.21904	0.105369	0.114228	0.112779	0.0522105	0.0960102	0.12521	0.223155	0.216872	-0.0832337	0.181618	0.0701471	0.234106	0.117827	0.0609114	0.0633537	0.162786	0.190483	-0.210953	0.148957	0.198471	-0.0105879	0.0310405	0.14166	0.159508	0.0670763
AAGATTAG	0.0885268	0.0165194	0.117291	0.164509	0.0598484	0.057147	0.0930488	0.163632	0.188117	0.0810661	0.0580377	0.109154	0.0821995	0.0090746	0.140494	0.0817975	0.0569656	0.100599	0.132414	0.117922	-0.0707675	0.205033	-0.0170342	0.134575	-0.0948752	0.00773638	0.0875753	-0.0482741	0.0189568	0.037757	0.0691438	0.0742148	-0.0196136	0.152003	0.0385003	0.292019	0.0058546	-0.0329958	0.0689451	0.0888861	0.0925558	-0.131668	0.0534614	0.109348	0.0193041	-0.0996113	-0.0664207	0.0995598	-0.0656823
AAGATTAT	0.176981	0.0159672	0.111056	0.0615811	0.135603	0.0519866	0.28363	0.0821842	0.195233	0.158528	0.190053	0.135311	0.188071	0.175346	0.0853886	0.136525	0.0606342	0.144523	0.309841	0.271818	-0.0801521	0.00547408	0.0437502	0.178841	0.0284086	0.104518	0.188193	-0.0409765	0.0527311	0.0548408	0.0985451	0.0799855	-0.092891	0.110233	0.16463	0.230417	0.0082296	-0.0230727	0.0494976	0.153728	0.233129	-0.170058	0.149014	0.28632	0.0729629	-0.0232133	0.0773624	0.109349	-0.0439183
AAGATTTA	0.15203	-0.186392	0.036831	0.000969595	0.070326	0.0138272	0.167525	-0.0419902	0.0872693	-0.0390831	0.248499	0.147612	0.125808	0.0193335	0.078398	0.0940958	-0.000360809	0.0900324	0.129938	0.28253	-0.242282	-0.0468823	-0.00753546	0.304815	-0.0679161	-0.0736058	0.293885	-0.189861	0.0639818	0.165232	0.129462	0.0825029	-0.120887	-0.0290525	0.0609556	0.474079	0.0705503	0.0575787	0.0765945	0.0936507	0.164253	-0.186216	0.0283345	0.150205	0.0355248	-0.192552	0.0620781	0.0899401	-0.0158277
AAGATTTC	0.0171281	-0.0497333	-0.0103568	-0.104253	0.00207271	-0.148856	0.215481	-0.00292555	0.0130709	-0.0462731	0.46569	-0.0431504	-0.041909	-0.0208627	-0.0700164	0.0340795	-0.0875172	0.0257011	0.0264138	0.151461	-0.165252	-0.0646899	-0.0828923	0.0813723	-0.105329	-0.115242	0.267475	-0.148888	-0.0244516	0.166514	-0.0798961	0.29067	-0.296576	-0.00978241	0.0169498	0.438208	-0.0646277	-0.0978484	0.00624113	-0.00872994	-0.109612	-0.285089	-0.0804145	-0.00846675	-0.0773823	-0.239476	0.126387	0.0275921	-0.0579033
AAGCACTT	0.0431233	-0.0996337	0.0326193	0.00580318	-0.0574604	0.000301702	0.0753753	0.0131012	-0.0566553	-0.0427809	-0.0849186	0.0567653	0.0793955	-0.0411647	0.0132389	-0.0867752	-0.0329033	0.0734167	0.00458525	0.0885385	-0.128473	0.398276	0.182125	0.150539	0.0261241	0.123317	0.0234738	0.00450173	0.0175837	0.353659	0.00598497	-0.021053	-0.122687	0.061099	0.071321	0.020616	0.388639	-0.107142	0.0798861	-0.0373558	0.00961258	-0.168366	0.0447423	0.0537484	0.242414	-0.221333	-0.0153949	-0.0166555	-0.139446
AAGCAGAA	0.0368435	0.105286	0.135656	0.104429	0.106461	0.131101	0.159509	0.0706194	0.124625	0.158274	0.189941	0.145832	0.0593525	0.125041	0.0864721	0.155818	0.123763	0.16707	0.19	0.174987	-0.0305436	0.309387	0.188059	0.146333	0.0657146	0.174064	0.0249333	0.0300152	0.176432	0.208976	0.116723	0.185625	-0.0166768	0.162501	0.187496	0.212356	0.364165	0.0235673	0.131102	0.150121	0.0860826	-0.267467	0.133787	0.204664	0.0636248	-0.0133114	0.0857415	0.0658503	0.0393876
AAGCAGGG	-0.0983468	-0.0884245	-0.0409674	-0.0891087	-0.146716	-0.149257	-0.158577	0.0696409	-0.118075	0.0375045	-0.148045	-0.142568	-0.206976	-0.0336057	-0.195605	0.0383466	-0.165576	-0.220042	0.0295537	-0.135188	-0.129458	0.27633	-0.111409	-0.143642	-0.12499	-0.0606618	0.103622	-0.0636088	-0.0294244	-0.0288373	-0.0550206	-0.0917352	0.0155176	0.0268463	-0.0461336	-0.101953	0.372841	-0.105261	-0.0439639	-0.103318	-0.0421388	-0.0635832	-0.0473594	-0.0185246	-0.133427	0.210014	-0.00414821	-0.0355227	0.121256
AAGCATGA	-0.0952201	-0.135721	-0.0654188	-0.0151705	-0.0110415	-0.0809711	0.0199751	-0.163523	-0.132515	-0.129603	-0.0356918	-0.0748694	0.079868	0.228611	-0.0292097	-0.0826158	0.192517	0.0205443	-0.0892338	-0.114316	0.00448878	0.425311	-0.0155765	-0.0470721	-0.159625	-0.0929528	-0.157098	-0.0340816	-0.201514	-0.0272993	-0.114149	-0.169501	-0.218452	0.0284533	0.0392954	-0.0572406	0.429518	-0.0205477	-0.142065	-0.0694539	0.0871471	-0.0462893	-0.113227	-0.159335	0.486713	-0.212519	-0.20275	-0.0534945	-0.0717385
AAGCATGC	-0.00508949	0.0961976	-0.037334	0.0370324	-0.0167863	-0.0744101	0.0201508	-0.0472099	-0.0463006	-0.130675	-0.133173	-0.0145922	0.0100988	-0.0137384	-0.00979987	-0.068604	-0.0789201	-0.0699075	-0.0836448	-0.0801386	-0.142008	0.436779	0.109696	-0.151535	-0.0867959	0.0450155	-0.130714	-0.0476195	-0.0416001	0.00400108	-0.150298	-0.0765545	-0.2639	-0.0604511	0.0566778	-0.0372528	0.441321	-0.121186	-0.0511677	-0.091356	-0.02998	-0.174985	-0.0128387	-0.0640495	0.470729	-0.0730209	-0.0775204	-0.151052	-0.00804986
AAGCATGT	0.0624763	0.022506	0.0423053	-0.134042	0.0196388	0.148976	0.152881	0.0474191	0.0313126	-0.101686	-0.0118662	0.100695	0.194551	-0.0137395	0.0560438	-0.0660136	0.122108	0.134707	-0.0770052	-0.0920512	-0.0777493	0.389543	0.112752	0.101332	0.0997904	-0.0402368	0.00429373	-0.129218	-0.115979	0.0975621	-0.0387578	0.0422251	-0.115623	0.0283824	0.112501	0.0483512	0.424245	-0.122161	0.0625396	-0.0661538	0.0550798	-0.0284186	-0.0039151	0.0318963	0.462131	-0.175346	-0.0566629	-0.0863606	0.0311875
AAGCCCCC	-0.456699	-0.308065	-0.441067	-0.216827	-0.366488	-0.484344	-0.467402	-0.327592	-0.313688	-0.262517	-0.343011	-0.4617	-0.476982	-0.434904	-0.354581	-0.406303	-0.407009	-0.372848	-0.353063	-0.330561	-0.297441	0.0819155	-0.452148	-0.42536	0.0547595	-0.34497	-0.148488	-0.147607	-0.140295	-0.0379038	-0.264169	-0.346778	-0.24976	-0.391556	-0.456397	-0.430975	0.322887	-0.232873	-0.355055	-0.242232	-0.400116	-0.292512	-0.327418	-0.253337	-0.308222	-0.0196758	-0.248167	-0.277236	-0.142293
AAGCCCTA	-0.16451	-0.151559	-0.107872	-0.192871	-0.172473	-0.207644	-0.169888	-0.0942539	-0.0846612	-0.13612	-0.0206185	-0.0238735	-0.174167	-0.166967	-0.212536	-0.0769851	-0.183721	-0.175375	-0.094318	-0.128365	-0.178651	0.312852	-0.168497	-0.087979	-0.0200318	-0.109065	0.0174331	-0.0938242	-0.0660008	0.46832	-0.127355	-0.166317	-0.281747	-0.0362579	-0.200784	-0.20422	0.43084	-0.0110672	-0.0132698	-0.101228	0.0448155	-0.194207	-0.183652	-0.0431116	-0.0975884	-0.0994699	-0.138743	-0.174416	-0.0351862
AAGCCGCT	-0.172507	-0.130422	-0.187552	-0.146021	-0.249321	-0.209654	-0.238245	-0.263945	-0.235281	-0.248291	-0.236586	-0.201685	-0.189494	-0.19049	-0.202147	-0.171286	-0.266554	-0.189206	-0.275845	-0.243169	-0.241937	0.45592	-0.0868048	-0.230452	-0.123371	-0.0645261	-0.240932	-0.226002	-0.187419	0.111658	-0.277856	-0.199352	-0.213253	-0.0158558	-0.251862	-0.228668	0.413972	-0.185793	-0.155609	-0.272266	-0.202682	-0.229096	-0.263864	-0.271901	-0.0148229	-0.315498	-0.188792	-0.15026	-0.237099
AAGCCGTG	-0.271999	-0.0311127	-0.0599219	-0.112985	-0.192539	-0.0734207	-0.0983028	-0.0710319	-0.135028	-0.158899	-0.225091	-0.113143	-0.158383	-0.0829957	-0.108659	-0.1148	-0.17516	-0.199624	-0.163402	-0.170822	-0.186586	0.411336	0.0298276	-0.162926	0.0205167	-0.0629623	-0.0960729	0.117982	-0.0848872	0.324318	-0.0997026	-0.0608231	-0.0385517	-0.071817	-0.0814815	-0.0450201	0.42742	-0.128255	-0.0841581	-0.119944	-0.127178	0.0678064	-0.081829	-0.247672	0.10455	-0.120598	-0.121802	-0.192186	0.0170581
AAGCCTAA	-0.0639947	-0.108613	-0.0554161	-0.132269	-0.129653	-0.157053	-0.100361	-0.185859	-0.0439437	-0.102871	-0.126854	-0.0855963	-0.0855554	-0.166313	-0.0579771	-0.0873227	-0.116655	-0.0502619	-0.0531723	-0.015087	0.0113918	0.419363	-0.153233	-0.00730226	-0.0968611	-0.120596	0.0404639	-0.160831	-0.094209	0.311255	0.00991331	-0.131552	-0.115511	0.0288524	-0.151913	-0.0779791	0.446304	-0.247526	-0.126906	-0.127013	-0.0525899	-0.233398	-0.0603452	-0.025884	-0.039724	-0.157091	-0.0483631	-0.158741	-0.104924
AAGCCTAT	0.159559	0.0654884	0.120072	0.0924926	0.0359095	0.12951	0.159154	0.0863184	0.0884115	0.0630134	0.136462	0.148802	0.230099	0.145102	0.131348	0.124528	0.0950771	0.155736	0.15682	0.132164	-0.146611	0.419604	0.177087	0.162808	0.0203289	0.203572	0.059383	0.0752825	-0.0147154	0.381646	0.139484	0.0233023	-0.111601	0.0385861	0.139695	0.0874873	0.450001	0.0734038	0.229933	0.132036	0.174132	-0.264697	0.162432	0.134194	0.0570493	-0.022365	-0.0129651	-0.0941241	-0.0977343
AAGCCTTA	-0.0188951	-0.0252549	0.0414721	-0.0732801	-0.0509986	-0.0111373	0.0105602	-0.0756693	-0.00449475	-0.123742	-0.11188	0.0937274	0.0859987	0.0191569	0.0152204	-0.0921433	0.00191891	0.0776842	-0.0379622	-0.0219717	-0.0734819	0.37327	-0.0500199	0.0164442	-0.0428932	-0.0132607	-0.0811999	-0.186822	-0.163005	0.470377	-0.0586907	-0.188115	-0.160144	0.000903403	0.115177	0.0462977	0.429823	-0.0497174	0.00924816	-0.187635	0.0878291	-0.104324	0.0228532	-0.0111612	0.156783	-0.316016	-0.0608779	-0.168678	-0.089736
AAGCCTTG	0.0284527	-0.0271463	-0.0129319	0.0261489	-0.078017	0.00206769	-0.00277189	0.0679841	-0.0282621	-0.0998473	-0.105264	0.0205101	-0.0365484	-0.0929117	-0.0291613	-0.00464146	-0.0731752	-0.020974	-0.116096	-0.0761012	-0.0224315	0.407156	0.0130104	-0.0200418	-0.00641123	-0.0677614	-0.0628775	-0.171388	-0.0950211	0.353571	-0.0756699	-0.0882922	-0.114949	-0.00238428	-0.0197089	-0.0323874	0.414554	-0.0947469	-0.0760719	-0.092474	-0.0199441	0.191252	-0.0110353	-0.103573	0.0754592	-0.147484	-0.203852	-0.196412	-0.0119403
AAGCGCGC	0.00962163	-0.0478637	-0.114709	0.463499	-0.122902	-0.207768	0.0872908	0.00644684	-0.0997468	-0.0690358	-0.12673	-0.0383928	-0.0869209	0.120882	-0.024851	-0.0695326	-0.212633	-0.0753839	-0.111712	-0.0632542	-0.15689	0.353024	0.12709	-0.198174	0.172779	0.05258	-0.193376	0.216399	-0.107396	-0.0731724	-0.0936839	-0.0748544	-0.11304	-0.0173606	0.12042	-0.0362233	0.374047	-0.188433	-0.0481965	-0.0958523	-0.0262222	-0.184296	0.0680279	0.0241952	0.0889915	-0.15222	-0.0248307	-0.0273289	0.0331908
AAGCGCTT	-0.0479552	0.0584728	0.054347	0.225596	0.0233602	-0.0150949	0.134436	0.0709765	0.0428212	0.0138369	0.0125456	0.0597882	0.11428	0.106644	0.0994079	0.0981147	-0.0178276	0.0688029	0.0967785	0.00819245	-0.0437942	0.475575	0.326263	0.0399032	0.0633342	0.155357	-0.0610085	0.156743	0.07444	0.128048	0.0975249	0.0222176	-0.120784	0.0840151	0.162829	0.0926999	0.435797	-0.00413356	0.154585	0.0427093	0.034647	-0.250747	0.204504	0.0187277	0.199462	0.0416924	0.0451349	0.17299	-0.00915741
AAGCTAAC	-0.124137	-0.102903	-0.0626717	-0.147419	-0.129387	-0.0506422	0.0282081	-0.127543	-0.0553115	-0.0337959	-0.222652	-0.0604799	0.0207022	-0.058651	0.00893695	0.00821646	-0.0385858	-0.0433073	-0.0337589	-0.114863	-0.0389246	0.47158	-0.0112761	-0.014071	-0.0832604	0.0279064	-0.0368953	-0.101966	-0.00426699	-0.06166	0.0146779	-0.0580205	-0.0594992	-0.00251576	-0.0730309	-0.219794	0.394397	-0.0421765	-0.072734	0.0340072	0.0785204	-0.256261	-0.0471021	-0.0369227	0.0157131	-0.0539623	-0.0805402	-0.102809	-0.029558
AAGCTAAT	0.00368854	-0.111757	0.00310889	-0.011472	0.025422	0.059705	0.0849723	-0.0943701	-0.0243148	-0.0386581	0.0377737	0.0655837	0.111233	0.0150925	0.00405635	-0.047067	-0.0103849	-0.0338384	0.0183242	0.0187017	-0.0969442	0.465356	-0.0676744	0.058352	-0.0428777	0.0345796	-0.0564135	-0.130299	-0.0689475	0.0998556	0.00830865	-0.0113303	-0.174383	0.0920984	0.0631234	0.0348715	0.375359	-0.192003	0.0366362	-0.00999747	0.0681597	-0.144832	0.0157473	0.0155615	0.0383195	-0.0733026	-0.0127176	-0.0630092	0.0498441
AAGCTAGC	-0.189282	-0.0847631	-0.126412	-0.051909	-0.108763	0.0058949	-0.0360653	-0.143379	-0.123856	-0.249228	-0.213097	-0.110192	0.0258438	-0.0171571	-0.0744073	-0.129217	-0.104074	0.0102769	-0.217288	-0.127585	-0.122918	0.476395	-0.0244046	-0.114266	-0.0106862	-0.0266418	-0.0577477	-0.0504552	-0.135344	-0.0100055	-0.14815	-0.107981	-0.0939647	0.0418079	0.00550271	-0.0726705	0.420942	-0.157518	0.0333811	-0.0810551	-0.0430328	-0.2812	-0.0280985	-0.107695	0.102159	-0.218742	-0.0663214	-0.104205	-0.168757
AAGCTCAT	6.31e-05	-0.0964826	-0.0291843	-0.0635337	-0.027794	-0.0270555	-0.00564991	-0.0355194	-0.0364436	-0.0661773	-0.115153	-0.0605276	0.0602778	-0.0867446	-0.0699482	-0.0409174	0.0593189	-0.113549	-0.0734018	0.0347869	-0.0838047	0.320244	-0.0200638	0.0408931	-0.100191	-0.0289983	-0.267608	-0.128417	-0.144733	0.0244344	-0.0940219	-0.0398746	-0.257808	-0.0430965	-0.020797	-0.150797	0.451615	-0.0642427	-0.00708594	-0.129675	0.000819493	-0.245222	0.0507609	-0.0444065	0.10628	-0.273981	-0.173515	0.130057	-0.173277
AAGCTCGA	0.35189	-0.216101	-0.162823	-0.14977	-0.198428	-0.119134	-0.0651324	-0.207007	-0.253706	-0.169528	-0.0513401	-0.124999	-0.0592075	-0.139462	-0.0764412	-0.240701	-0.158575	-0.0792216	-0.242634	-0.0762905	-0.154633	0.337059	-0.131913	-0.0989029	-0.0379986	-0.188564	-0.113676	-0.190132	-0.191215	0.0390543	-0.164379	-0.115329	-0.266487	-0.0635352	0.0450728	-0.11162	0.458032	-0.236768	-0.102111	-0.21891	-0.108674	-0.269233	-0.0578265	-0.0441841	-0.0212621	-0.33743	-0.163383	-0.23988	-0.0967275
AAGCTGCT	-0.0914324	-0.0535114	-0.253405	-0.234929	-0.341597	-0.19907	-0.109917	-0.166333	-0.208545	-0.2449	-0.265915	-0.241679	-0.153522	-0.199509	-0.152039	-0.313914	-0.173739	-0.0888692	-0.309235	-0.233648	-0.220274	0.383616	-0.0604096	-0.145843	-0.16839	-0.0287713	-0.318236	-0.266105	-0.221678	-0.133258	-0.22198	-0.292986	-0.404589	-0.0852507	-0.136698	-0.28574	0.420336	-0.25248	-0.132794	-0.230287	-0.0850483	-0.154568	-0.16451	-0.263109	-0.0951517	-0.316672	-0.146248	-0.128736	-0.0956613
AAGCTTAA	-0.00732794	-0.0327952	0.0284058	-0.0596727	-0.13887	-0.0284456	0.0947462	-0.0577957	0.0337671	-0.0651996	-0.0727092	0.0636056	0.039322	-0.0252647	-0.00903412	-0.030571	-0.000829196	0.0912418	-0.0247913	0.0550394	-0.10148	0.49294	-0.136106	0.20221	-0.152348	-0.0390412	-0.0270267	-0.0959492	-0.124723	0.0593794	-0.0512674	-0.0205604	-0.216107	0.123601	0.0602435	0.0759521	0.493269	-0.156867	0.0914152	0.00280803	0.00672252	-0.350197	0.0585897	0.0923826	0.104669	-0.270856	-0.0637107	-0.0916062	-0.0927371
AAGCTTAC	3.86e-05	0.0215405	0.129389	-0.0552241	0.0895796	0.0925556	0.201866	0.00695774	0.18413	0.0863591	0.0958803	0.22047	0.256185	0.196317	0.19846	0.0804564	0.17881	0.179067	0.11355	0.0654067	-0.0887195	0.489493	0.125803	0.145681	0.0553657	0.0869157	-0.115748	0.0707354	-0.00233022	0.0771654	0.0942371	-0.0237117	-0.141979	0.215596	0.0859082	0.140746	0.483602	0.0855138	0.129996	0.0629806	0.0700302	-0.238973	0.160364	0.0789785	0.146063	-0.0171377	0.0674223	0.0363511	0.119264
AAGCTTAG	-0.118531	-0.0750858	-0.0696419	-0.186151	-0.0893019	-0.0699671	0.0671666	-0.115491	-0.00706329	-0.14415	-0.229773	-0.00568538	0.0361285	0.00279074	-0.00260186	-0.114876	-0.0825399	0.0254809	-0.00771275	-0.00333216	-0.146298	0.472972	-0.0819447	-0.00574139	-0.0284441	0.0867155	0.0855693	-0.17237	-0.196769	0.0418462	-0.0668684	-0.149304	-0.111736	-0.0702638	-0.0169657	0.0335591	0.468124	-0.162206	-0.0477187	-0.145785	0.0569266	-0.195089	0.0912535	0.0769694	0.0417364	-0.135864	-0.0245972	-0.0685329	-0.116412
AAGCTTAT	0.0736106	-0.0786837	0.0999755	-0.00412349	0.0865592	0.0957074	0.197434	-0.0165888	0.0386407	-0.0472192	0.0900355	0.126759	0.167548	0.0775481	0.17007	-0.00371447	0.135277	0.113337	0.0221264	0.0684449	-0.0978694	0.487231	0.145657	0.132543	0.00439448	0.0547551	0.0390075	-0.00601183	-0.0158125	0.0788128	-0.0162905	0.0183098	-0.14191	0.121423	0.128736	0.0810557	0.480563	0.0230565	0.118839	0.11991	0.193182	-0.159043	0.172457	0.181025	0.121316	-0.194532	-0.0204433	-0.0336962	-0.0745053
AAGCTTCA	-0.0243082	-0.0329402	0.0362178	-0.0613637	0.0201084	-0.0314632	0.0817816	0.0478337	-0.0278475	-0.0352337	0.0297628	0.0605627	0.065205	0.0299158	0.0274077	-0.0221618	0.0146224	0.0110792	-0.0144383	-0.0210275	-0.131013	0.476163	-0.0541407	0.041329	-0.0575276	0.0608517	-0.170421	-0.0121042	0.0404547	0.232113	-0.05781	-0.130267	-0.224916	0.0592928	0.0661666	0.0422321	0.497193	-0.180078	0.0147676	-0.112293	0.122635	-0.219136	0.0594243	0.00371457	0.195658	-0.228299	-0.110857	0.0860833	-0.0656243
AAGCTTCC	-0.138167	-0.110266	-0.127463	-0.12339	-0.248201	-0.226541	-0.091119	-0.129192	-0.141082	-0.171276	-0.145251	-0.161335	-0.157638	-0.135315	-0.135438	-0.144595	-0.2206	-0.115272	-0.145984	-0.0889647	-0.106256	0.430479	-0.131617	-0.200211	-0.162068	0.270435	-0.0773378	-0.0788174	0.0268179	0.234954	-0.0303519	0.0706574	-0.169258	-0.067004	-0.102707	-0.0407536	0.479425	-0.247133	-0.133892	-0.119301	-0.0957999	-0.247563	-0.0152713	-0.078203	-0.0689996	-0.204997	0.248754	0.0336978	-0.167398
AAGCTTCG	0.105157	-0.0408769	-0.0473164	-0.0984774	-0.0485323	-0.0406648	0.0652889	-0.011155	-0.0173494	-0.00644077	-0.0961388	0.0655204	-0.0170207	-0.0835381	0.0489986	0.00967125	-0.108576	-0.0860692	0.0077828	-0.0398874	-0.108574	0.44248	-0.0999369	0.022536	0.0872604	0.0135812	-0.126474	0.0228745	0.00827511	0.0614966	-0.0505359	0.0353892	0.0774993	-0.00701505	0.0513173	0.0482307	0.479438	-0.111094	-0.0683172	-0.101059	-0.00708707	-0.0910015	0.096621	0.00620691	0.00332097	-0.118543	-0.0806183	0.0486132	0.0579727
AAGCTTCT	0.0376528	-0.0489951	0.0240213	-0.0203511	-0.0701521	-0.0536512	0.050241	-0.0591059	-0.00989257	-0.192873	-0.0265082	0.060452	0.0461637	-0.0270932	-0.0320067	-0.158321	-0.145727	-0.0795919	-0.117251	-0.162609	-0.176738	0.468794	-0.0345523	-0.025381	-0.0527239	0.1801	-0.124923	-0.215634	-0.159969	0.151337	-0.128198	0.0553419	-0.211516	-0.0285472	0.0904947	0.0475358	0.495732	0.0161504	-0.000208673	0.0333998	0.0116668	-0.210882	-0.0120173	-0.0745986	0.157669	-0.261872	-0.0259363	0.0566648	-0.118637
AAGCTTGA	0.101696	-0.153111	0.00255628	-0.0720984	0.00540278	-0.0124764	0.0595237	0.0205979	0.0128596	-0.031562	-0.0101029	0.0373036	0.0507321	-0.0879493	-0.002948	-0.157508	-0.0211504	-0.0134379	-0.109048	-0.00833764	-0.15799	0.460414	-0.100239	0.0261895	-0.0226269	-0.0918082	-0.0303422	-0.22943	-0.0811974	-0.0163621	-0.0921158	-0.0119504	-0.120253	-0.00947564	0.0943185	0.139146	0.484171	-0.240397	-0.0258855	-0.189208	-0.0368635	0.0445152	-0.059603	-0.0694182	0.391879	-0.293728	-0.142772	-0.115972	-0.0754191
AAGCTTGC	-0.222497	-0.0461224	-0.196351	-0.0515516	-0.277791	-0.215898	-0.0171185	-0.171513	-0.200982	-0.170334	-0.0429343	-0.0841378	-0.104352	-0.0742268	-0.0942955	-0.224073	-0.202585	-0.0781359	-0.210714	-0.103835	-0.12306	0.462686	-0.117379	-0.13148	-0.187127	-0.162344	-0.178071	-0.154652	-0.0847373	-0.197219	-0.152094	-0.172158	-0.142827	-0.03412	-0.0413994	-0.0673915	0.474288	-0.171101	-0.090363	-0.196545	0.0101955	-0.192697	-0.114254	-0.12174	0.0493328	-0.22725	-0.129431	-0.217525	-0.0461165
AAGCTTGG	-0.0265443	0.0191359	-0.0594434	-0.187644	-0.138372	-0.109711	-0.00219402	-0.0449898	-0.11642	-0.0287374	-0.0768823	-0.0547587	-0.0954465	-0.0736111	0.0448003	-0.0968808	-0.069395	-0.0383238	-0.116656	-0.0732488	-0.133941	0.439969	-0.0568025	-0.131423	0.026231	0.0646495	0.0237584	0.043293	-0.0543938	0.000373383	-0.139045	-0.0744042	-0.00911704	0.0180179	-0.00167481	0.0342354	0.454802	-0.0104707	0.0522028	-0.080413	-0.101494	-0.0594175	-0.00910303	-0.109696	0.0113824	-0.0718157	0.00754392	-0.0909665	0.0247433
AAGCTTGT	0.0552503	-0.0562905	-0.0263758	-0.0697286	-0.030507	0.0693084	0.157688	-0.108342	-0.0761474	-0.221809	-0.0654182	0.0621503	0.141196	0.0827431	0.0757774	-0.131739	0.0574982	0.108463	-0.131063	-0.0261579	-0.181417	0.475015	0.127854	0.122216	0.0125141	0.0439696	-0.166176	-0.128412	-0.0962733	0.0530859	-0.107087	-0.0904282	-0.130194	0.105977	0.110035	0.140199	0.479451	0.114043	0.0347958	0.0697271	0.00471965	-0.0891762	0.046313	-0.0905056	0.277982	-0.379454	-0.0670443	-0.110441	-0.217918
AAGCTTTA	-0.082309	0.0547083	-0.0442646	-0.193836	-0.145682	-0.0906544	0.0108919	-0.0995336	0.0255241	-0.147024	-0.161988	0.00406374	-0.041192	-0.0951939	-0.0457314	-0.178013	-0.143776	0.00974806	-0.0791578	0.0387767	-0.184632	0.481773	0.00962635	0.121828	-0.0313383	-0.068616	-0.0305027	-0.0618261	-0.074568	0.172782	-0.0797293	-0.143229	-0.274397	0.0490609	0.0150022	0.149487	0.490314	-0.122727	0.00839934	-0.123815	0.0281293	-0.234745	0.0152297	0.0169234	-0.018256	-0.182634	-0.07607	-0.150572	-0.142121
AAGCTTTC	0.0285145	-0.0427359	-0.0104717	-0.0443142	-0.0216668	-0.0796937	0.072091	-0.0187922	-0.0145444	-0.136162	0.157189	0.0304411	0.0546546	-0.0146999	0.0114097	-0.129702	0.0296549	-0.00262085	-0.0831737	-0.00396755	-0.119601	0.451211	-0.0113937	0.0926234	-0.00746695	0.00415108	-0.0395413	-0.123075	-0.182202	0.0724791	0.0043981	-0.017659	-0.196562	0.0858343	-0.00401494	0.149236	0.476258	-0.0238057	-0.00722914	-0.0412044	-0.0342168	-0.13843	0.0487232	0.0745285	0.116118	-0.199352	-0.0610655	-0.11259	-0.103919
AAGCTTTG	-0.0794556	0.167979	0.0506813	-0.0668305	0.0926811	-0.0129256	0.0770471	0.117041	0.127795	-0.00628405	-0.133162	0.123444	0.0469447	0.0176819	0.0355222	0.0329464	-0.0570996	-0.106322	0.0436324	-0.0346234	-0.130362	0.469353	-0.00421409	0.115395	0.0143782	0.0753048	0.13926	0.0211066	-0.0636836	0.0482369	-0.0187537	-0.0110748	0.0815346	0.0417966	-0.028606	0.198161	0.478847	-0.0658966	0.0683553	0.0667553	-0.0147158	-0.065656	0.0764547	0.00943648	0.0833857	-0.0276552	-0.0467845	-0.07558	-0.0155419
AAGGACAA	0.0797836	-0.0469331	0.11986	-0.0236862	0.0223767	0.107758	0.125155	0.0904071	0.125924	-0.00537906	-0.0264099	0.119783	0.143277	0.0343495	-0.00562437	0.0275435	0.0517809	0.0612357	0.0396712	0.119465	0.0685051	-0.0530613	0.0838121	0.123304	-0.0376053	0.0162132	0.22708	-0.064172	0.0749917	0.107672	0.144448	-0.00262356	0.217408	0.0566729	0.0194642	0.0728256	0.0316663	0.0844304	0.115183	0.154521	0.0333917	0.311317	0.0798787	0.104227	-0.0062415	0.0755629	0.190472	0.0134484	0.0431198
AAGGACAT	0.00281947	0.0201118	0.0725028	-0.13368	-0.0302573	-0.0281528	0.0236657	-0.0496356	-0.0221854	-0.00292558	-0.00505931	0.0451768	0.0364891	0.0180527	0.0176831	0.00779879	0.0239478	0.0214951	0.0402374	0.0192501	-0.0494072	-0.150397	0.0375221	-0.0201733	0.0296554	0.0152217	0.16214	-0.0479427	-0.0720983	0.00141616	0.0832078	-0.0460241	0.259421	-0.037916	0.0130989	0.0525244	-0.0672708	-0.114218	0.0913128	0.006969	-0.0409679	0.370675	0.0391108	0.0400285	0.0775838	0.00642383	0.186833	0.115807	-0.0342118
AAGGATAC	-0.0620604	-0.190773	-0.0925704	-0.108748	-0.10969	-0.0199882	0.0066014	-0.233991	-0.0960394	-0.229314	-0.168916	-0.0871234	-0.0484431	-0.209041	-0.126217	-0.11267	-0.0487103	-0.0481212	-0.160808	-0.0523582	-0.195185	-0.138662	0.278798	-0.14529	-0.140285	-0.182547	0.021019	-0.210944	-0.040802	-0.0579579	-0.179117	-0.110088	-0.0811005	-0.156643	-0.108157	-0.055316	-0.174993	0.232344	-0.0485592	0.0611796	-0.14185	-0.25816	-0.142277	-0.114409	-0.11105	-0.17437	0.32542	0.058597	-0.169508
AAGGATGA	0.0650906	0.00793299	0.127856	0.0174827	0.242251	0.101349	0.113899	0.0156388	0.0552994	0.0666535	0.14717	0.123813	0.333623	0.423525	0.110643	0.0864516	0.280943	0.130868	0.124528	0.0185223	0.0506271	-0.0409922	0.212647	0.193922	-0.00484702	0.0411754	0.0832504	-0.180176	-0.0754719	0.108768	0.0990266	0.0119556	0.117297	0.0717703	0.0787221	-0.0264861	0.0913077	-0.00961315	-0.0228324	0.000490652	-0.0217014	0.0524678	0.0889733	0.133238	0.0272553	-0.147504	0.345727	0.4759	-0.0446893
AAGGATGG	-0.124683	-0.11304	-0.0173968	-0.0847436	-0.023872	-0.0727579	-0.0848641	-0.122977	-0.091056	-0.027237	-0.104245	-0.027489	-0.0364634	-0.0885305	-0.0449529	0.0056262	-0.00931235	-0.0728631	-0.00861232	-0.0493967	0.000913267	-0.0602228	0.132935	0.0330642	-0.187795	-0.0698826	-0.0298103	-0.0966665	0.00821601	0.00824245	-0.0498292	-0.0446156	-0.0624745	-0.0523573	-0.0449073	-0.0215231	0.00303029	-0.0336646	0.0121356	-0.0488833	0.0361552	-0.0841312	-0.0392026	-0.0664027	-0.118932	-0.0148103	0.308047	0.450459	0.00556924
AAGGATTA	-0.0369778	0.0281022	-0.00203113	0.0351768	0.0146397	0.0169514	0.0545465	-0.0519399	0.0044035	0.00786693	0.163469	-0.0113656	-0.0406017	0.0819312	-0.0396379	0.0892832	-0.0994043	-0.016706	0.228	0.157955	-0.0784185	-0.15491	0.0779266	0.0555782	0.0047626	0.0361506	0.197478	-0.0437748	-0.00400852	0.0464279	0.0344645	-0.0117926	-0.0592547	-0.0697631	0.0746987	0.039003	-0.0471524	0.0393031	-0.0420069	0.0658512	0.0323286	-0.21878	0.0193855	0.0150754	-0.0604946	-0.0562631	0.381036	0.198878	-0.0426807
AAGGCATG	-0.00549271	-0.141459	0.0297743	-0.0899655	0.0114053	0.0459002	-0.0259334	-0.0415582	-0.106927	-0.111693	-0.156425	-0.00147885	0.0340353	0.0432031	-0.0388691	-0.0385108	0.117332	0.073225	-0.108314	-0.153379	-0.0476095	0.0243896	0.1702	-0.0288181	0.0550877	0.014911	0.16106	-0.0400851	-0.0150166	0.0438129	-0.165051	-0.105537	-0.16797	0.0646386	0.0804146	0.0300447	-0.0600196	-0.100529	0.0689673	0.00159784	-0.215261	-0.064155	-0.107235	-0.0641742	0.469084	0.0162398	0.00243632	-0.064767	-0.0430209
AAGGCCCC	-0.383957	-0.277124	-0.353741	-0.251184	-0.456888	-0.450851	-0.440373	-0.258817	-0.34447	-0.259039	-0.31518	-0.369209	-0.486726	-0.390744	-0.389554	-0.316923	-0.436456	-0.411164	-0.345728	-0.320772	-0.177105	-0.2643	-0.426208	-0.452137	-0.247739	-0.359416	-0.184334	-0.140953	-0.254814	-0.361343	-0.337492	-0.315536	-0.077595	-0.370664	-0.418203	-0.42167	-0.31139	-0.293185	-0.198581	-0.341331	-0.231648	-0.199528	-0.365416	-0.295286	-0.284048	0.0500445	-0.176356	-0.252105	-0.137974
AAGGCGCG	-0.224687	-0.111731	-0.248161	0.407729	-0.20142	-0.245482	-0.123204	-0.0964523	-0.101611	-0.0952691	-0.0835152	-0.152296	-0.248421	-0.0934721	-0.165282	-0.0257848	-0.169299	-0.109383	-0.0894791	-0.0669363	-0.0955507	-0.127047	-0.156482	-0.289302	-0.00078141	-0.12504	-0.0161613	0.154517	-0.00575729	-0.152073	-0.227163	-0.127192	-0.0391745	-0.159644	-0.022439	-0.159805	-0.182207	-0.188512	-0.151008	-0.0810812	0.113949	-0.00248023	-0.118235	-0.169674	-0.0361096	-0.0547261	-0.20242	-0.191118	-0.052565
AAGGCTTA	0.0052148	-0.100398	-0.0476226	-0.152084	-0.162367	-0.116378	-0.00262783	-0.173098	-0.132846	-0.117385	-0.0626408	-0.0858104	0.0529767	-0.0307126	-0.0191327	-0.0596095	-0.102302	0.031498	-0.0287063	-0.111965	-0.0296827	0.44758	0.00503256	-0.0258162	-0.112818	-0.130971	0.0312992	-0.205598	-0.159276	0.074674	-0.10631	-0.128161	-0.101525	-0.119394	-0.13841	-0.150893	0.422638	-0.0357558	-0.061809	-0.131288	-0.0134837	-0.0930817	-0.0173763	-0.0727302	-0.0704719	-0.244436	-0.109971	-0.136174	-0.0944597
AAGGCTTC	-0.212944	-0.200195	-0.272854	-0.226151	-0.348426	-0.282089	-0.288732	-0.2428	-0.274165	-0.267229	-0.326286	-0.262437	-0.283862	-0.280394	-0.249722	-0.340738	-0.319688	-0.239751	-0.34919	-0.350149	-0.184136	0.35439	-0.240785	-0.253822	-0.176905	-0.21209	-0.209513	-0.219107	-0.262777	0.494139	-0.280505	-0.217205	-0.307269	-0.243137	-0.257909	-0.253947	0.464251	-0.18326	-0.116789	-0.230811	-0.229709	-0.182794	-0.209766	-0.26365	-0.103921	-0.26085	-0.0487412	-0.209675	-0.22953
AAGGGAGG	-0.261471	-0.267971	-0.35048	-0.297721	-0.293981	-0.325666	-0.310269	-0.290655	-0.26778	-0.205154	-0.270542	-0.384617	-0.387445	-0.246942	-0.302727	-0.126108	-0.365736	-0.276876	-0.201396	-0.249761	0.391312	-0.294753	-0.27566	-0.330697	-0.082969	-0.289504	-0.0254182	-0.0484081	-0.0282779	-0.163619	-0.208145	-0.262336	-0.180441	-0.270961	-0.237307	-0.345187	-0.269707	-0.268655	-0.320367	-0.162699	0.219545	-0.0992787	-0.226852	-0.227155	-0.313057	0.263938	-0.0781394	0.115449	-0.0773114
AAGGGATG	0.0319397	-0.140134	0.0260185	-0.162302	-0.00398738	-0.070963	-0.0884782	-0.0720869	-0.0928856	-0.0228955	-0.146481	-0.0330887	-0.083773	-0.0296432	-0.110842	-0.0717584	-0.000178338	-0.132151	-0.0660804	-0.17994	-0.0345514	-0.0828536	0.167834	-0.0894757	-0.0666344	-0.123389	-0.0475548	-0.2408	-0.00609536	0.201741	-0.166386	-0.15949	-0.0986867	0.015137	0.00314658	-0.0106576	-0.0885302	-0.0649043	-0.090912	-0.148394	-0.0300323	-0.0724925	-0.161441	-0.105167	-0.0326989	-0.124766	0.0662285	0.458649	-0.0677758
AAGGGATT	-0.00959464	-0.079488	-0.0440741	-0.0613392	-0.0484585	-0.186359	-0.00269468	-0.0677637	0.00238298	-0.0257783	0.0996317	-0.0122636	-0.108035	-0.0731561	-0.0786719	0.0541928	-0.135568	-0.0507516	0.102087	0.0579414	0.0241721	-0.119178	-0.0808199	0.0829179	-0.0412287	-0.00650662	0.109363	-0.099762	-0.00790079	0.334849	-0.0198546	0.00449367	-0.120715	-0.0834504	0.0176949	0.234006	-0.0232765	-0.113821	-0.149072	-0.0670529	0.0948394	-0.0777876	-0.0192601	0.0181536	-0.193202	-0.0657018	0.0891694	0.255248	-0.103454
AAGGGCAA	-0.023582	-0.108145	0.0482839	-0.020103	0.0519489	-0.0480118	0.0484759	0.082367	0.0178912	0.00564135	0.0589735	-0.0111505	-0.00671529	0.0756095	0.0281225	0.0747483	0.0203682	-0.03489	0.0628561	-0.0201753	-0.106759	-0.0848378	0.177912	0.0427422	-0.0222183	0.0338333	0.368855	-0.0203478	0.00816075	-0.00891881	0.0367324	-0.116281	-0.130732	-0.00612334	-0.0326237	-0.0406143	-0.0403998	0.0590423	0.00268149	0.00859995	0.0405277	-0.212701	-0.0443339	0.10117	-0.0251194	0.277344	-0.0654768	-0.0880614	-0.0694099
AAGGGCAC	-0.322637	-0.126602	-0.180805	-0.229085	-0.268715	-0.26225	-0.216312	-0.139295	-0.306955	-0.19811	-0.18409	-0.153875	-0.30405	-0.150665	-0.272107	-0.225773	-0.266426	-0.247048	-0.284404	-0.204063	-0.149913	-0.0747149	0.143914	-0.267132	-0.121321	-0.184172	-0.0315771	0.0597435	-0.0387647	-0.152314	-0.236266	-0.109403	-0.0334624	-0.0897588	-0.0266616	-0.194277	-0.230448	-0.13375	-0.0803427	-0.210405	-0.023957	-0.0838861	-0.164347	-0.20208	-0.107494	0.0706439	-0.210362	-0.317658	0.018413
AAGGGCAG	-0.248361	-0.19893	-0.201268	-0.204732	-0.246593	-0.235789	-0.302654	-0.24739	-0.243718	-0.254922	-0.266532	-0.246136	-0.27115	-0.190162	-0.169535	-0.238582	-0.215642	-0.303333	-0.304268	-0.290359	-0.212567	-0.199123	-0.172941	-0.288201	-0.132881	-0.248777	0.00973476	-0.214941	-0.0940814	-0.217875	-0.233047	-0.279804	0.0138327	-0.292133	-0.277432	-0.192558	-0.177433	-0.141874	-0.27653	-0.246703	-0.0184853	-0.0148101	-0.269355	-0.259779	-0.182189	-0.00090654	-0.0524769	-0.0967415	-0.190444
AAGGGCAT	-0.122218	-0.131635	-0.115445	-0.150105	-0.191696	-0.152612	-0.144441	-0.12913	-0.172636	-0.140738	-0.0964944	-0.108689	-0.15843	-0.189648	-0.124836	-0.128339	-0.169613	-0.149626	-0.160576	-0.144677	-0.192076	-0.155179	0.0355036	-0.146917	-0.0575994	-0.162574	0.140919	-0.191113	-0.0934476	-0.111534	-0.197238	-0.168766	0.02064	-0.165687	-0.217425	-0.0966581	-0.207447	-0.0905022	-0.133339	-0.00698636	-0.087616	-0.196965	-0.179625	-0.0727334	0.0720313	0.152614	-0.173979	-0.0958198	-0.0356367
AAGGGCGG	-0.24607	0.0348435	-0.115072	-0.0941638	-0.13304	-0.266186	-0.229286	-0.123703	-0.0926501	0.065967	-0.117808	-0.16313	-0.286049	-0.0981799	-0.0925288	0.0353982	-0.266797	-0.122745	-0.0535797	-0.143096	-0.0389245	-0.219223	0.0127376	-0.323212	0.176039	-0.11952	-0.0733895	-0.0748106	-0.138715	-0.145413	-0.0591039	-0.0851501	0.0577357	-0.120288	-0.00448219	-0.173333	-0.150881	-0.132804	-0.14286	-0.0185866	0.470029	-0.0103595	-0.128217	-0.104168	-0.131212	0.28999	-0.074726	0.0126672	0.246638
AAGGGCGT	-0.305026	-0.260928	-0.214122	-0.184984	-0.235749	-0.330807	-0.160537	-0.134305	-0.144548	-0.224267	-0.180492	-0.164706	-0.247582	-0.188124	-0.229052	-0.139376	-0.276055	-0.185105	-0.187021	-0.214433	-0.113133	-0.0466143	0.00579263	-0.229055	0.199065	-0.160837	-0.0703946	-0.0328407	-0.0816888	-0.130095	-0.220308	-0.133925	-0.239715	-0.151209	-0.180763	-0.20314	-0.105063	-0.173477	-0.0782539	-0.14182	0.486558	-0.127001	-0.263162	-0.273315	0.023257	0.0197314	-0.15372	-0.20667	0.288322
AAGGGGAG	-0.302276	-0.115505	-0.190372	-0.0897413	-0.247815	-0.278077	-0.237089	-0.157284	-0.145973	-0.0621628	-0.188509	-0.193718	-0.38523	-0.192951	-0.199516	-0.0237703	-0.311625	-0.132985	-0.0455112	-0.0930799	0.120464	-0.274389	-0.0606596	-0.283027	-0.110251	-0.158696	0.0411979	0.0992985	0.108464	-0.127076	0.00313815	-0.189788	-0.125474	-0.278749	-0.281018	-0.231812	-0.0893653	-0.267018	-0.18074	0.0669612	-0.0165175	-0.24647	-0.242214	-0.0160964	-0.18881	0.183632	-0.0977671	-0.0320334	-0.214895
AAGGGGCC	-0.306308	-0.25526	-0.343495	-0.24653	-0.399642	-0.447812	-0.365925	-0.249149	-0.359402	-0.259505	-0.41321	-0.363591	-0.448529	-0.305828	-0.366114	-0.268123	-0.401085	-0.380159	-0.342065	-0.37142	-0.246044	-0.135652	-0.394204	-0.433432	-0.146945	-0.257654	-0.150959	-0.12436	-0.261045	-0.317595	-0.284831	-0.329888	-0.000790576	-0.293635	-0.309537	-0.288425	-0.127259	-0.249693	-0.297986	-0.27144	-0.271107	-0.146895	-0.196037	-0.24093	-0.310175	0.174241	-0.201692	-0.221234	-0.219357
AAGGGGGA	-0.358497	-0.263976	-0.282997	-0.0893929	-0.244798	-0.386826	-0.317059	-0.096385	-0.177368	-0.0395923	-0.154294	-0.371249	-0.433923	-0.209142	-0.23112	-0.0932705	-0.387551	-0.170937	-0.0783568	-0.18367	-0.0427038	-0.248687	-0.222075	-0.248344	-0.104661	-0.253298	0.203762	-0.0927451	0.087161	-0.191412	-0.073732	-0.176389	-0.153196	-0.315906	-0.353047	-0.319897	-0.0145497	-0.16339	-0.207272	0.111298	-0.240786	0.024652	-0.27066	-0.0264765	-0.231693	0.237803	-0.100747	-0.0711909	-0.166183
AAGGGGGC	-0.326499	-0.241469	-0.294934	-0.0862922	-0.337277	-0.399134	-0.395338	-0.268447	-0.242797	-0.129504	-0.187401	-0.336541	-0.466229	-0.297423	-0.311081	-0.22814	-0.378537	-0.299819	-0.211899	-0.276099	-0.223649	-0.234572	-0.44959	-0.390197	0.24988	-0.258362	0.184907	0.0476538	-0.0851469	-0.26206	-0.133708	-0.283645	-0.131378	-0.307584	-0.274584	-0.306043	0.0159455	-0.295307	-0.253395	-0.0635739	-0.0823191	-0.213539	-0.289491	-0.119924	-0.233365	0.286709	-0.118497	-0.105286	-0.0436743
AAGGGGGG	-0.448199	-0.3618	-0.396014	-0.153455	-0.366918	-0.458948	-0.442584	-0.290664	-0.296973	-0.238971	-0.300558	-0.385626	-0.49224	-0.324928	-0.419318	-0.330888	-0.481672	-0.433272	-0.298652	-0.361246	-0.116356	-0.324919	-0.382736	-0.453144	-0.0501896	-0.394687	0.0900512	-0.0234971	-0.0403245	-0.403792	-0.273115	-0.308324	-0.174793	-0.397604	-0.433823	-0.416695	-0.231814	-0.186149	-0.32573	-0.114088	-0.287141	-0.204551	-0.366759	-0.274957	-0.366512	0.357397	-0.213794	-0.281198	-0.0872867
AAGGGGGT	-0.356491	-0.338606	-0.347542	-0.252462	-0.27769	-0.391629	-0.390807	-0.238239	-0.269665	-0.242374	-0.19814	-0.419955	-0.431563	-0.312083	-0.319962	-0.19717	-0.371986	-0.271766	-0.194272	-0.229912	-0.122934	-0.196092	-0.387731	-0.323597	0.0190432	-0.261883	0.259057	-0.141047	-0.117117	-0.313811	-0.219709	-0.220849	-0.0812822	-0.31308	-0.418997	-0.389306	-0.1599	-0.133597	-0.213323	-0.0345548	-0.301156	-0.116593	-0.362013	-0.0581249	-0.273708	0.377906	-0.179996	-0.250578	-0.111352
AAGGGTCA	-0.1376	-0.2146	-0.0759193	-0.258908	-0.102195	-0.21631	-0.157936	-0.0486184	-0.116483	-0.121586	-0.19907	-0.0686414	-0.140754	-0.105831	-0.11192	-0.0680036	-0.185607	-0.141774	-0.0420559	-0.0803924	-0.0565158	-0.116458	-0.121939	-0.16613	-0.0776879	-0.110656	0.290371	-0.176784	-0.0930079	-0.068062	-0.153151	-0.0675629	0.469135	-0.0227816	-0.0983639	-0.135633	-0.161847	-0.186082	-0.0376958	-0.127998	-0.17317	0.227018	-0.0935674	-0.0526392	-0.0300698	0.291927	-0.0107239	-0.0355102	-0.150919
AAGGTATA	0.154596	0.00831642	0.121563	-0.0617321	0.107631	0.080738	0.166721	-0.0286053	0.101839	-0.050387	-0.0837571	0.138616	0.134211	0.0275109	0.0626643	0.0627537	0.054093	0.0634977	0.0894206	0.110538	-0.0184142	0.103249	0.0524593	0.162807	-0.0587069	0.0432741	0.181111	-0.0120559	-0.081171	0.199463	0.078449	0.0140555	-0.0418465	0.0497322	0.0959732	0.057717	0.199738	0.118882	0.0845566	0.0743315	0.122637	-0.212064	0.11896	0.219191	0.0734649	0.154351	-0.0465344	-0.132308	-0.0689074
AAGGTATC	0.140247	0.0243956	0.0800879	-0.0628662	0.0772533	0.112607	0.0752062	-0.0311391	0.0697384	-0.0360171	-0.0821583	0.0758426	0.146304	0.0631662	0.0716325	0.0612623	0.147714	0.0367734	0.0632709	0.000796259	0.0614602	-0.172585	0.0301672	0.106406	-0.0429665	-0.0605019	0.0884832	0.0697793	-0.0795708	0.134192	0.0318066	-0.0930324	-0.00992585	0.00886527	0.0618271	0.0790634	-0.17594	0.0391704	0.0684007	0.0792048	0.0469502	-0.103584	0.082543	0.0856834	0.0621893	0.113813	0.158665	0.0783868	-0.115152
AAGGTCAA	0.0936764	-0.0978696	0.0441111	-0.0819045	0.0134221	-0.0560098	-0.00610489	-0.0456753	0.0495934	-0.0127388	-0.0207527	0.0404376	-0.00650378	-0.0437207	-0.0397255	-0.0109272	0.0188778	-0.0516693	-0.0400818	-0.0412179	-0.0725967	-0.0271231	-0.0371877	0.0268957	0.0506337	-0.0169272	0.25804	-0.210905	-0.145292	0.0678351	-0.0344771	0.0721202	0.427181	0.0227017	-0.0699822	0.0421136	-0.00477196	-0.0193429	-0.0611019	-0.0441396	0.0592842	0.231757	-0.0370679	-0.00732402	0.00162729	0.153933	-0.151813	-0.239314	0.0195546
AAGGTCAC	-0.159965	-0.0940778	-0.124691	-0.210137	-0.149805	-0.151679	-0.179193	-0.126397	-0.116029	-0.17364	-0.127285	-0.108793	-0.187502	-0.0535733	-0.13722	-0.16576	-0.0766885	-0.193296	-0.120369	-0.159088	-0.0571737	-0.133616	-0.131462	-0.165228	-0.0543176	-0.206858	0.0270226	-0.0808204	-0.106137	-0.125564	-0.0951478	-0.14561	0.426142	-0.0876645	-0.0533541	-0.156656	-0.176476	-0.0254386	-0.0910405	-0.104105	-0.167412	0.40182	-0.167913	-0.109355	-0.0927569	0.10901	-0.183198	-0.305925	0.0538747
AAGGTCAG	-0.112311	-0.00378637	0.00973903	-0.018719	-0.0636479	-0.069293	-0.0358115	0.039102	0.0560595	-0.0453033	-0.0179325	0.0043681	-0.0130613	-0.0845723	-0.0155494	-0.105064	-0.0539452	-0.0119963	-0.0603907	-0.0389143	-0.0707215	-0.0364173	-0.013071	0.00612934	-0.0520662	0.00334384	0.127748	-0.137855	0.0134318	-0.00570418	-0.0673952	-0.0893939	0.428586	-0.0160309	-0.0106045	-0.0285781	-0.136354	-0.165581	-0.0489609	-0.101126	-0.0440743	-0.0178851	-0.0455952	-0.0191449	-0.148524	0.051209	0.0586823	-0.111934	-0.00829099
AAGGTCAT	-0.0667662	-0.0936818	-0.0263332	-0.134298	-0.0104695	-0.0247786	-0.0731898	-0.111327	-0.0572205	-0.0418661	0.0512984	0.0134051	0.0158587	0.159053	0.0276027	-0.0776589	0.186287	0.0198478	-0.0677588	-0.184678	0.0360086	-0.192113	-0.0118049	-0.00801095	-0.0847439	-0.129682	0.16736	-0.189531	-0.166532	-0.0260108	-0.0454525	-0.0293707	0.433287	-0.0494568	-0.056991	-0.00482495	-0.122486	-0.174812	-0.0222166	-0.0762971	-0.0788173	0.215056	-0.0553835	0.0155491	0.167118	0.0586407	-0.151061	0.121696	-0.149691
AAGGTGAC	0.0234729	-0.143397	-0.0308486	-0.0412361	0.186948	0.0674813	-0.0660536	0.0211616	-0.0832399	-0.166511	-0.109878	0.0376722	0.104733	0.352107	0.0183044	-0.086908	0.282021	-0.0432988	-0.130562	-0.117294	0.00794135	-0.151029	0.0540284	-0.0583162	0.0322298	-0.0562217	-0.0550318	-0.00967327	-0.0872856	-0.0538639	-0.00311877	-0.0975954	0.186005	0.017217	-0.0574797	-0.063101	-0.166622	-0.0617761	-0.00739964	-0.126265	-0.0105831	0.46126	-0.0630582	-0.0942771	-0.0731737	0.128606	0.063553	-0.12148	0.136352
AAGGTTTC	-0.0653794	-0.133269	-0.11771	-0.1214	-0.238249	-0.173602	0.0532161	-0.0636823	-0.100304	-0.105742	0.295688	-0.103773	-0.0584421	-0.0924965	-0.0611665	-0.100174	-0.145213	-0.0162705	-0.0336029	-0.0936064	0.00586883	-0.167883	-0.11426	0.00348248	-0.113707	-0.194027	0.157245	-0.110548	-0.0442559	0.484481	-0.0441169	0.0991608	-0.191038	-0.0836466	-0.0801454	-0.0548674	-0.23761	-0.104653	-0.0101348	-0.00065962	-0.14706	-0.284957	-0.0496589	0.0297053	-0.0343907	-0.109483	-0.0481967	-0.189416	-0.0940166
AAGTAATT	0.187653	0.0333556	0.120928	0.00388487	0.162884	0.110772	0.279625	-0.00162635	0.197929	0.118902	0.375192	0.14682	0.230583	0.137719	0.100504	0.106862	0.143446	0.175032	0.276083	0.355761	-0.171993	-0.0345431	0.0556181	0.277917	-0.0146072	0.0378046	0.229289	-0.0614533	-0.0184668	0.206804	0.149616	0.194782	-0.174915	0.131922	0.155506	0.036628	0.0875638	0.119012	0.0827794	0.137024	0.213939	-0.189865	0.150905	0.177853	0.202102	-0.173459	0.0832227	0.00515188	-0.0641789
AAGTACAA	0.156491	0.11137	0.163058	0.0168463	0.0933183	0.204504	0.237115	-0.0212394	0.183901	0.0271702	-0.0243578	0.135333	0.280224	0.0668127	0.198331	0.138462	0.219488	0.228589	0.18273	0.201318	-0.0220147	0.0605897	0.0849365	0.263736	-0.0482139	0.129302	0.0981458	0.0285504	0.00467729	0.144443	0.146645	0.0617716	0.0369655	0.0864317	0.0685044	0.0691356	0.254502	0.359012	0.0788929	0.363132	0.180431	-0.10252	0.227683	0.246197	0.106288	-0.0865329	0.0321818	0.0351968	-0.00285457
AAGTACAC	0.0131472	0.0489562	0.043749	-0.111765	0.0537208	0.230714	0.0988529	-0.0933939	0.101412	0.0194561	-0.061158	0.244093	0.0536518	0.0728041	0.114822	0.0438748	0.0661888	0.02951	-0.000844585	-0.023765	-0.17036	-0.105923	0.0873061	0.0524942	-0.156965	0.073515	-0.0423998	-0.0438844	0.134763	0.0580169	0.0516872	0.0681832	-0.112447	-0.0325789	-0.00898648	-0.0441366	0.124053	0.184608	0.0648994	0.0890201	0.0412566	-0.145582	0.0295152	-0.071053	0.0509586	-0.0373443	0.0470045	-0.0419774	0.123865
AAGTACAG	0.0538709	0.139172	0.17377	-0.116425	0.10937	0.165099	0.133836	0.0688409	0.121569	0.153692	0.054752	0.155241	0.204891	0.067408	0.0756906	0.0876325	0.172316	0.0929231	0.115368	0.0981848	-0.119469	-0.1101	0.206446	0.211277	0.0928406	0.0622473	-0.0450926	0.00296884	0.0320543	0.0454501	0.0572965	0.0110907	-0.0505644	-0.0156853	0.153567	0.13616	0.136377	0.424091	0.121619	0.340139	-0.0688183	0.0093149	0.102451	0.102199	0.153166	-0.0912158	0.0107659	-0.0638127	0.170551
AAGTACAT	0.0969132	0.119045	0.0956973	-0.0860193	0.148287	0.176913	0.139149	0.0389224	0.0777382	0.0133857	0.0804932	0.146503	0.188485	0.216178	0.0578046	0.0186123	0.139254	0.0443008	0.0690269	0.0563637	-0.0502943	-0.00925183	0.138861	0.156122	-0.0244944	0.110964	0.102596	0.0249386	-0.00361887	0.118559	0.0575761	0.0172476	-0.0596286	0.00718345	0.0305292	0.0364694	0.190906	0.0903947	0.0885816	0.0325741	0.0948772	-0.0135197	0.0405841	0.113679	0.232637	-0.0581559	0.0797284	0.0500438	-0.0352218
AAGTACGA	0.124125	0.00510188	0.189284	-0.00382201	0.00394149	0.0195436	0.125348	0.0459735	0.0647199	-0.0427038	-0.0575808	0.127077	0.0484752	0.043494	-0.0196543	0.0479456	-0.00973669	0.00347949	-0.000266743	-0.0338002	-0.0114085	-0.0489041	0.122845	0.15382	0.0373751	-0.0167175	-0.0826687	-0.0297486	-0.0804826	0.14978	0.0579708	0.0774095	-0.11122	0.158173	0.187626	0.173757	0.139708	0.20133	0.0244031	0.106052	0.0229237	-0.123139	0.0184901	-0.0361198	0.0546557	-0.093495	0.0107075	0.00583906	0.0408167
AAGTACGT	0.165514	0.121522	0.151312	0.0028499	0.156728	0.284515	0.146407	0.110265	0.114337	0.011658	-0.0211832	0.182406	0.192856	0.0252141	0.162467	0.0984391	0.162355	0.118979	0.0477714	-0.00489699	-0.105191	-0.0525428	0.179115	0.121878	0.143493	0.0773183	0.00684179	0.0205555	0.00554847	0.1365	-0.00709544	0.0790702	0.0538013	0.125206	0.132033	0.13928	0.162859	0.0355956	0.115955	0.0858748	0.0928797	-0.122707	0.11744	0.0342203	0.179764	0.0534319	0.081523	-0.0179825	-0.0274552
AAGTACTT	0.231065	0.112711	0.231267	0.224365	0.106087	0.196031	0.31755	0.133816	0.160408	0.115339	0.110993	0.235799	0.273442	0.248501	0.277894	0.116448	0.22329	0.337205	0.121771	0.253139	0.00774266	0.0958853	0.268702	0.353404	0.272182	0.208705	0.121123	0.0887123	0.0616912	0.268041	0.20699	0.239837	0.0468545	0.191398	0.247199	0.204733	0.224727	0.168156	0.266236	0.126877	0.225166	0.0465937	0.288329	0.295108	0.195784	0.0478835	0.154519	-0.0533043	0.0960888
AAGTATAC	0.107866	0.0454659	0.0876111	-0.0593122	0.125468	0.148586	0.194004	-0.110864	0.124186	-0.0423267	0.0284448	0.143621	0.208972	0.0576088	0.226068	0.119481	0.134125	0.161492	0.105002	0.0510683	-0.0809162	-0.0614847	0.0542267	0.168696	0.00452361	0.0595062	0.137187	0.0594311	-0.0252481	0.0270762	0.0159145	0.0366377	-0.107066	0.0602667	0.121071	0.0715034	0.144762	0.232565	0.0123134	0.180696	0.238371	-0.182945	0.13726	0.205094	0.063946	0.00198108	0.0188858	-0.114453	0.0618912
AAGTATAT	0.156768	0.0227359	0.134417	0.00399724	0.102787	0.213441	0.251282	0.0105452	0.157102	-0.0498052	0.108594	0.152596	0.194235	0.115189	0.094496	0.139121	0.102127	0.118405	0.172095	0.23794	-0.0643738	-0.0192272	0.105872	0.159494	0.0359931	0.0690394	0.20362	-0.0370825	0.0490984	0.123048	0.142279	0.0443669	-0.173107	0.119161	0.168559	0.0759653	0.174247	0.093895	0.0213026	0.12066	0.260547	-0.149754	0.122916	0.215876	0.154808	-0.0841991	0.104288	-0.192245	0.0639634
AAGTATCA	0.174017	0.0239718	0.188319	0.01834	0.189192	0.163646	0.178171	0.0561385	0.146454	0.133081	0.0812642	0.173656	0.226675	0.161845	0.189733	0.152864	0.26715	0.164015	0.173588	0.13635	0.0219716	0.161333	0.143271	0.229139	0.0773251	0.118443	0.138177	0.161332	0.0381346	0.209097	0.213182	0.133519	-0.0674704	0.166166	0.183722	0.0874997	0.223165	0.122195	0.17112	0.136375	0.181966	-0.0718038	0.161491	0.174164	0.097306	0.0562294	0.0665109	0.139526	0.0700393
AAGTATCC	-0.0709952	-0.178466	-0.086952	-0.147501	-0.116106	-0.0480895	-0.0918695	-0.020181	-0.124795	-0.179116	-0.22554	-0.0660513	-0.122725	-0.157572	-0.151877	-0.0203876	-0.0848458	-0.112436	-0.119595	-0.147979	-0.0563889	-0.137916	-0.0360744	-0.113383	-0.142833	-0.0594405	0.0576729	-0.142551	-0.171871	-0.102173	-0.0679407	-0.0477009	0.14158	-0.142766	-0.161407	-0.130335	0.084321	-0.0273809	-0.00594366	0.0145469	-0.0975183	-0.125511	-0.0842353	-0.130632	-0.148169	-0.143198	0.274952	-0.041612	-0.216418
AAGTCAAA	0.037727	-0.0342514	0.00975997	0.00206134	0.0197743	0.016414	0.134941	-0.0455515	0.0958854	-0.0656766	0.0814613	0.0633734	0.0705453	-0.087559	0.0870945	-0.0533222	0.0429105	0.0509716	0.0221927	0.181553	-0.0476504	-0.0906148	-0.0177754	0.2382	-0.0826316	0.0517764	0.166721	-0.0817963	0.0407954	0.161163	0.0380631	0.041882	-0.168961	-0.102013	0.00579064	-0.00615936	0.0769526	-0.285418	-0.0777784	0.00977975	0.0929714	0.0284207	0.17527	0.122034	0.0525006	-0.0800421	-0.00676878	-0.0220318	-0.0904228
AAGTCACA	-0.119307	0.145927	-0.0210673	0.0612802	-0.0440824	0.0829378	0.0748864	0.0461347	-0.00429004	0.0649966	-0.0748309	0.0274543	0.0742604	0.0593643	0.14923	0.0495984	0.133719	0.0720409	0.0132863	-0.00731332	0.0696467	0.0278252	0.0769786	0.00929204	-0.0191459	-0.0277622	-0.0242304	0.222623	0.185448	0.00959704	0.0587904	-0.0273429	-0.117324	0.0300228	0.0293307	0.0661445	0.11792	-0.0223833	0.0683267	0.00314886	0.0540593	0.364484	0.112501	0.0238887	0.186369	-0.00127046	-0.012202	-0.0285195	0.119588
AAGTCACG	0.0503055	0.0600539	0.0258927	-0.0186489	0.0594953	0.096795	0.0291948	-0.0149336	-0.0814535	-0.0473971	-0.0170198	0.0270305	-0.0741588	0.253005	0.0327957	-0.0504678	0.0252948	-0.0255384	-0.0581245	-0.05279	-0.0357904	-0.0685017	-0.104609	-0.0324249	0.0794405	-0.0860182	-0.149022	0.00673916	-0.0461566	-0.050899	-0.061099	-0.0242495	-0.113041	0.013237	-0.042726	0.00497838	0.0478625	-0.163249	-0.105135	-0.0927324	0.01773	0.2774	-0.0332383	-0.111269	0.0707197	-0.0732563	-0.0292371	0.015307	-0.0412394
AAGTCAGA	-0.0709153	0.0940966	0.0427934	-0.0796045	-0.00235437	-0.000901078	0.139387	-0.136265	0.216253	0.0353676	-0.0485501	0.044137	0.100278	0.0489503	0.148788	0.119141	0.0636977	0.108902	0.0727882	0.0527042	-0.00168252	-0.0127947	0.071021	0.0573716	0.00874365	-0.0846462	-0.0449699	-0.0847487	0.127358	0.0100902	0.0865923	0.0367568	-0.0741362	0.0141425	0.0572755	0.0699912	0.102686	-0.0256284	0.00970862	0.0622372	0.0301013	-0.0261417	0.0107596	0.0476428	0.0802145	0.00573512	0.0401203	0.0830087	0.0018463
AAGTCATA	0.140321	0.0266636	0.173572	0.0911177	0.208172	0.213677	0.236675	0.168933	0.181856	0.149072	0.0628979	0.155816	0.320711	0.298385	0.256382	0.145863	0.325138	0.178885	0.223722	0.128255	0.152796	-0.000327049	0.0521014	0.2478	0.0905305	0.0845236	0.0756681	0.102308	0.0354032	0.175438	0.163107	0.220325	0.0078147	0.153655	0.209737	0.0867425	0.14376	0.0856129	0.0397243	0.107484	0.213656	0.132317	0.216633	0.174386	0.128364	0.0185	0.0367718	-0.0129879	0.00343972
AAGTCATC	-0.0160754	-0.123867	-0.0637556	-0.100835	0.0883719	-0.114888	-0.0938275	-0.0648593	-0.0910318	-0.164939	-0.123905	-0.0348235	0.0576399	0.473707	-0.0136824	-0.138974	0.222916	-0.0130695	-0.060192	-0.106307	-0.119441	-0.0650189	-0.115	-0.0935588	-0.0878343	-0.102863	-0.127069	-0.104022	-0.0810411	-0.0928082	-0.152699	-0.125125	-0.234614	-0.0626166	-0.0688529	-0.16294	0.0906599	-0.17413	-0.0805284	-0.168439	0.0115887	0.127007	-0.12435	-0.163047	-0.0850945	-0.144222	0.0451858	0.287386	-0.197922
AAGTCCCG	0.453984	-0.0553611	-0.0957645	-0.0667853	-0.0808416	-0.173555	-0.180507	-0.0422959	-0.107823	0.00512225	-0.0826656	-0.15583	-0.157293	-0.111727	-0.101564	-0.0597816	-0.109208	-0.121622	-0.0318097	-0.082582	-0.146788	-0.0596792	-0.117426	-0.0846317	-0.103437	-0.0652583	-0.06279	-0.0519083	0.0090648	0.144154	-0.0415834	-0.0554425	-0.0651459	0.0263037	-0.138757	-0.096253	0.0103995	-0.0955035	-0.173067	-0.15399	-0.130981	-0.0499494	-0.0643083	-0.065034	-0.056003	-0.00733481	0.0389859	-0.0955947	0.0169357
AAGTCTCG	0.475394	-0.0750266	-0.00538286	-0.0683373	-0.116621	-0.0815187	0.0116682	-0.0694347	-0.177235	-0.0831155	-0.0655327	-0.00603992	-0.0852422	-0.111525	-0.0337235	-0.0510302	-0.0912841	0.0654998	-0.0652938	-0.0108015	-0.0675001	-0.156564	-0.129937	-0.0249569	-0.0578805	-0.107063	-0.0279696	-0.107463	-0.0288763	0.0525696	-0.0888823	0.0483744	-0.218531	-0.0826372	-0.0361784	0.0292511	0.0184829	-0.163993	0.00637369	-0.170389	0.0188987	0.0115637	-0.0334132	-0.0367877	-0.0834072	-0.150841	-0.0584268	-0.104848	-0.0472338
AAGTGACA	-0.00230634	0.058952	0.146732	0.0278597	0.235835	0.22317	0.109586	0.0266784	0.125357	0.0857073	0.116239	0.103285	0.15166	0.193756	0.09163	0.00234192	0.245152	0.209867	0.0491971	0.0221199	-0.118348	-0.102733	0.125106	0.147061	0.0870835	0.0157297	-0.106073	-0.0522262	0.0231994	0.0635861	0.092346	0.0623392	-0.0516405	0.047388	0.0728992	0.135377	-0.119874	0.0262392	0.0627579	0.0672504	-0.000189885	0.472062	0.0759519	0.030284	0.126794	-0.132515	0.00112184	0.0324899	-0.0203416
AAGTGACC	-0.0590889	-0.123243	-0.0471512	-0.0676053	-0.00361704	-0.00449197	-0.045456	0.0383804	-0.0334057	-0.0441164	-0.0654983	-0.0662445	0.0274067	0.019627	0.0220262	0.00547635	0.0990241	-0.00342625	-0.0401061	-0.0493437	0.0635827	-0.0806124	-0.0437568	0.00342889	0.0231615	-0.0532662	0.184703	0.0136604	-0.145655	-0.110922	0.0147285	-0.0348143	0.493534	0.040958	0.0265809	-0.0700761	-0.116174	0.0929965	0.0616479	0.0735921	-0.0236303	0.351153	0.0263302	0.0106976	-0.0499911	0.161951	-0.0384134	-0.0700214	-0.0252151
AAGTGACG	-0.0188743	-0.0594719	-0.0102266	-0.0365647	0.473482	0.18727	0.0137576	0.0744154	0.0941143	0.0518474	0.0259663	0.115053	0.166373	0.0774822	0.0224535	0.00722417	0.371227	0.202709	0.0620093	0.0131001	-0.00113554	-0.0958845	-0.149873	0.0394373	-0.0919066	-0.0519905	-0.108339	-0.0205832	-0.0492998	-0.109033	-0.0469123	-0.133375	-0.0110774	-0.0120084	-0.0344462	-0.00228896	-0.0654328	-0.101179	-0.0398446	-0.0247153	0.0385026	0.380941	-0.0566591	0.00973222	0.00902244	-0.131587	-0.096004	0.0625609	-0.124205
AAGTGAGG	-0.0703798	-0.14597	-0.118395	-0.209885	-0.191907	-0.153395	-0.139927	-0.117537	-0.127219	-0.0718501	-0.118962	-0.177773	-0.185651	-0.188552	-0.178752	-0.139127	-0.179208	-0.129945	-0.0937989	-0.244171	0.467958	-0.161408	-0.146763	-0.0368274	-0.0660458	-0.110673	0.0782852	-0.118529	-0.167171	-0.12218	-0.0905543	-0.15582	-0.0688827	-0.113714	-0.0968637	-0.260748	-0.172045	-0.0947648	-0.101621	-0.0965156	-0.173977	-0.00802151	-0.0614158	-0.119987	-0.209107	0.0831558	-0.00483899	-0.0744616	-0.170636
AAGTGATA	0.141728	0.11909	0.139343	0.0288896	0.180371	0.0851118	0.28284	0.00406141	0.172046	0.120126	0.105666	0.112864	0.196396	0.196879	0.212068	0.145092	0.209186	0.264792	0.226211	0.225504	-0.0336811	-0.0770324	0.270237	0.175688	-0.108192	0.0541703	0.0804876	0.0625462	0.130699	0.0937317	0.18922	0.0817744	0.0284858	-0.0278853	-0.0346793	0.115923	0.043498	0.0451291	0.0727238	0.202844	0.210088	0.0889317	0.207184	0.172339	0.0553711	0.0134692	-0.0442669	0.095716	-0.106259
AAGTGATC	-0.00205696	-0.15861	-0.0792078	-0.127744	0.104515	-0.0179327	-0.0747928	-0.0674471	-0.0514441	-0.0901029	-0.214423	-0.0281174	0.0177813	-0.115243	-0.0355434	-0.0545758	0.234816	-0.0365933	-0.0700161	-0.114906	-0.185026	-0.0603788	0.0510998	0.0320279	-0.0898807	-0.175417	-0.164319	-0.0494624	-0.113862	-0.211667	-0.100778	-0.137084	-0.146989	-0.0446747	0.0782491	-0.0694162	-0.0954415	-0.0510408	-0.0162214	-0.0733477	-0.15927	0.0423478	-0.0321622	-0.104273	-0.0152423	-0.227905	0.0023695	0.0721156	-0.0933715
AAGTGCAA	0.119781	-0.0362368	0.086401	-0.0123362	0.0863274	0.106845	0.197298	0.0534156	0.12851	0.0228983	0.223737	0.149777	0.142027	0.0196374	0.0726902	0.0403407	0.0489451	0.0737334	0.087359	0.103957	-0.121525	-0.0156329	0.23462	0.187922	-0.049726	0.10744	-0.00186362	-0.0780871	-0.084161	0.0570887	0.0331667	0.0797943	-0.191522	0.0304286	0.0799948	0.023562	0.137565	0.0110954	0.0463135	0.133031	0.0918368	-0.193728	0.208357	0.107067	-0.00453128	-0.174672	-0.108885	-0.0790864	-0.11699
AAGTGCAC	-0.0842036	0.138113	0.0637439	-0.0729009	0.0759214	0.0372418	0.0557423	0.105821	0.0355067	-0.0774994	-0.123568	0.111795	0.046307	-0.0626531	0.0329446	-0.0352678	-0.0417421	-0.0444255	-0.112079	-0.0164008	-0.0528917	-0.0889227	0.332528	0.0487241	0.0826074	0.115583	-0.0452648	0.116277	-0.0453774	-0.0107826	-0.100323	-0.000857392	-0.16984	0.0878477	0.149404	0.0429459	-0.096977	-0.0420932	0.103583	0.0245551	-0.0443252	-0.111469	0.175268	0.0356003	0.108254	0.0336946	-0.016956	-0.21382	0.186514
AAGTGCAG	-0.0586216	-0.0203701	0.0103981	-0.110142	-0.045325	-0.0769442	-0.00553954	-0.0515108	-0.00765947	0.049926	-0.125851	0.0251416	-0.0461963	0.022524	0.0330684	0.00751478	0.0336521	-0.0366564	-0.0438602	-0.0118016	-0.131035	-0.00116761	0.190653	0.00491111	0.0228795	-0.0272623	-0.0682189	-0.113144	-0.0399076	0.0796103	-0.107858	-0.0307742	0.0455223	0.0419815	0.0701239	0.0860191	0.0601298	-0.133122	-0.039622	-0.114411	-0.0949974	-0.0687322	0.0101032	0.0560343	-0.174136	0.00582141	-0.0040743	-0.0775647	0.0195093
AAGTGCAT	0.00639875	-0.0501109	0.071695	-0.0937553	0.0190204	0.10605	0.0503614	-0.00971335	0.0196233	-0.0475593	-0.052529	0.0858064	0.128657	-0.00363995	0.02935	0.00558701	0.0774493	0.0706993	0.0168044	-0.00810544	-0.0362808	-0.0850882	0.231561	0.114111	-0.0196192	-0.0765504	-0.0745836	-0.0549999	-0.00579516	-0.0160797	0.0214512	-0.105344	-0.037763	0.00348411	0.128978	0.00746967	0.00519281	-0.173425	0.104827	-0.0826762	0.00315342	0.00119287	-0.0448625	0.0886418	0.18598	-0.103245	-0.0448014	0.101984	-0.0404743
AAGTGCGA	-0.0481068	0.081292	-0.0261796	0.220434	-0.124426	-0.115019	0.0349618	-0.0365769	-0.0177701	0.00774932	-0.0876823	-0.0458977	-0.0648877	-0.122296	-0.0495613	-0.0712415	-0.0952645	-0.0671792	-0.0499439	-0.0187731	0.048778	-0.173048	0.120926	0.0132859	-0.0195744	-0.0452876	-0.0642695	-0.120043	-0.0494143	0.00960172	0.0022543	-0.0650034	-0.0233509	-0.00624971	0.0198129	-0.134577	-0.0870775	-0.0522417	-0.0473667	-0.0184041	-0.0331752	0.0691123	0.0436745	-0.0107929	-0.0483863	-0.0383749	-0.0850419	0.0759508	-0.0559513
AAGTGCGC	0.0533126	0.000416296	-0.000241954	0.481059	0.10951	0.0558019	0.0704832	0.0466823	-0.00278532	-0.0807249	-0.0926313	0.101706	0.0607394	0.0864564	0.0916247	0.0746497	-0.0161162	0.0205792	0.032724	0.0878305	-0.160824	0.039372	0.214351	0.0200123	0.0615833	0.0969152	-0.0678532	0.236977	0.0717411	0.00435907	-0.0161205	0.0728656	-0.103316	0.057669	0.159859	0.0332587	0.0547883	-0.17925	0.141085	0.0413621	-0.0484473	-0.122718	0.200284	-0.0340722	0.114298	-0.0771022	-0.106231	-0.0899244	0.0870709
AAGTGCGT	-0.106237	-0.103705	0.0121517	0.386152	0.0652833	-0.00214286	0.0288373	0.034137	0.0205191	-0.0342495	-0.00543941	0.0726794	0.0384406	0.00795835	-0.00538509	0.00817445	-0.00295226	0.0264429	0.0196446	0.0217692	0.00967157	-0.0382585	0.098891	0.109618	0.125959	-0.0213515	-0.07808	-0.0776847	0.0871178	-0.0331481	0.0147528	-0.0403896	-0.0920396	-0.0688529	0.00154344	-0.0950236	0.04936	-0.169437	0.00488451	-0.0241218	-0.089261	-0.0729937	0.0522202	-0.0340712	0.109494	0.00565654	-0.135234	-0.182445	-0.0846533
AAGTGGTC	-0.094381	-0.119843	0.0547513	0.00608276	-0.107214	-0.0443308	-0.0339229	0.00432823	-0.0767192	-0.00981699	-0.175955	0.0359565	-0.000159037	-0.108299	-0.0451293	-0.06088	-0.000544972	-0.0677071	-0.115986	-0.109706	-0.0799993	-0.0314365	-0.0420766	0.0475029	0.171136	0.0193649	-0.0419684	-0.173686	-0.129597	0.065901	0.352087	0.0583341	0.410369	0.0747518	0.0941118	-0.0809895	-0.113764	0.0499659	-0.0754365	-0.0708624	-0.137576	0.147253	-0.0704586	0.0419211	0.111706	0.029912	0.0429168	-0.150297	-0.00183748
AAGTGTAA	0.112806	0.0933673	0.193741	0.0568783	0.186964	0.215245	0.254799	0.0978881	0.221087	0.192021	0.364473	0.245308	0.236286	0.0943252	0.257145	0.20522	0.183023	0.248061	0.314387	0.29669	0.0278327	0.148425	0.205223	0.345896	0.127565	0.106405	0.0738406	0.00525642	0.183412	0.213746	0.181872	0.14951	0.00043828	0.279858	0.203144	0.176973	0.178212	0.127764	0.152837	0.236433	0.142942	-0.0750342	0.235018	0.256899	0.186506	-0.0490471	0.168137	-0.0734289	-0.0228522
AAGTGTAC	0.0514566	0.00483784	0.0766792	-0.0494399	0.106511	0.115723	0.153543	-0.0156573	0.124201	0.0220223	-0.00155084	0.155465	0.106067	0.0867041	0.0460805	0.100033	0.0878641	0.0824012	0.0600577	0.0169151	-0.0619033	-0.0871979	0.21608	0.084458	-0.102821	0.0327987	0.0119758	-0.153169	-0.00297263	-0.0414374	-0.0447104	-0.022943	-0.060276	0.054201	0.0480037	-0.0264703	0.0158515	0.202786	-0.0252649	0.109342	0.119561	0.0483154	0.076744	0.101648	0.0415389	-0.0240782	-0.000924024	-0.0492988	-0.0389552
AAGTGTAG	0.100226	0.032828	0.143225	0.0675703	0.0540986	0.11508	0.124984	0.0822137	0.0692736	0.121514	-0.0368649	0.119506	0.150081	0.000447947	0.0891293	0.0534031	0.169597	0.140246	0.0972175	0.174868	0.0882279	-0.0613547	0.224549	0.176881	0.0705112	0.0319023	0.0693963	0.0548487	0.259409	0.11209	0.158081	0.120105	0.0142036	0.0925983	0.0198539	0.121774	0.0123741	0.131707	0.00668792	0.0455517	0.0949493	-0.1219	0.0944777	0.10683	0.0449916	0.028651	0.0108341	-0.00171774	0.0439039
AAGTGTAT	0.111341	0.00969505	0.121853	0.00754927	0.134113	0.264369	0.230522	0.0737165	0.173278	-0.00560617	0.117255	0.17054	0.28627	0.114943	0.128901	0.0769775	0.21778	0.199881	0.108754	0.100624	-0.0288834	0.0400271	0.23269	0.180425	0.0230491	-0.0208541	0.0802076	-0.0165086	0.243147	0.0844844	0.0884982	-0.0112301	-0.130346	0.150548	0.176158	0.114152	-0.0464455	0.10885	0.0942247	0.140133	0.128368	-0.0359609	0.212702	0.146765	0.141217	-0.0095177	0.0555018	-0.0179183	0.0586207
AAGTGTCA	0.0452145	-0.134596	-0.0521102	-0.162457	0.0596398	0.0574253	0.00239779	-0.0539203	-0.0282892	-0.0249045	0.0643052	-0.00383897	0.0932271	0.0712359	-0.0514941	-0.0810505	0.0609055	-0.0327674	-0.0584335	-0.0111468	-0.120111	-0.192123	0.00496608	0.0655025	0.00693081	-0.138832	-0.0236318	-0.102864	0.00576254	-0.0558942	0.249604	-0.110197	-0.164943	-0.0927237	-0.0131176	-0.0124283	-0.0684424	-0.195719	-0.0378846	-0.121483	-0.0678394	0.44523	0.0779148	-0.0364417	0.0619711	-0.22648	-0.126898	-0.144088	-0.0693721
AAGTGTGA	0.110205	0.0340158	0.128931	0.0477323	0.14146	0.0831667	0.180988	0.0525342	0.170703	0.108338	0.0366363	0.11264	0.194797	0.0352727	0.140228	0.126024	0.202244	0.214533	0.110336	0.104169	0.11253	-0.0334564	0.184467	0.203113	0.000682385	0.0664935	-0.0290736	0.00210647	0.289287	0.197126	0.161963	0.104325	-0.105753	0.0766924	0.113589	0.133404	0.0877079	-0.0765102	0.0179802	0.0443661	0.058884	0.189015	0.195559	0.0676118	0.106573	-0.0293545	-0.0128163	0.129885	-0.0380992
AAGTGTGT	0.0530567	0.0155712	0.00874425	-0.0533883	0.00085353	0.171537	0.0770481	0.127944	0.0145734	-0.00662857	-0.0198697	0.0234616	0.0656113	0.0124653	0.0549194	0.0613286	0.110552	0.0977525	0.0165381	0.0671023	-0.0415053	-0.0762039	0.168163	0.141984	-0.00253204	-0.0316838	0.0566526	0.0888678	0.431219	0.00181625	0.243262	-0.0182891	-0.0128772	-0.0192523	0.0696307	0.0898516	-0.0267479	-0.0281542	0.0242675	0.0606767	-0.058082	0.159564	-0.000747789	0.0188498	0.107388	0.0139204	-0.0984176	0.0250747	-0.00173656
AAGTGTTA	0.107628	0.0669175	0.228704	0.0432298	0.146782	0.211592	0.265698	0.11547	0.234078	0.191369	0.110643	0.217041	0.228744	0.170752	0.187421	0.110024	0.155363	0.154348	0.25096	0.21391	-0.00746923	-0.0235819	0.18465	0.24451	0.04097	0.137432	0.121044	-0.0421919	0.139197	0.129043	0.237782	0.0612442	-0.00328426	0.0813669	0.0983707	0.0648106	0.0456971	0.0775356	0.19461	0.139667	0.119559	-0.0287474	0.216562	0.0880355	0.126728	0.0266306	-0.0436344	-0.073351	0.049151
AAGTTAAC	0.148777	0.140247	0.266869	0.08681	0.179277	0.271921	0.293798	0.162229	0.220844	0.164317	0.0520749	0.301246	0.30117	0.215892	0.214546	0.192419	0.240212	0.244753	0.215466	0.203124	0.021022	0.0966687	0.164133	0.353893	0.159425	0.188596	0.146849	0.175942	0.137108	0.212751	0.160926	0.125861	0.0372827	0.346956	0.261249	0.211296	0.139035	0.00669311	0.188171	0.10667	0.173311	-0.102813	0.264096	0.153765	0.205534	0.0379547	0.139301	0.00910395	0.0680297
AAGTTACG	0.162897	0.0137874	0.148202	0.146465	0.229771	0.289753	0.198554	0.0754695	0.123307	0.149184	0.160819	0.224443	0.155971	0.116353	0.16282	0.181514	0.166791	0.179884	0.222883	0.0228026	0.123717	0.0323459	0.104286	0.200679	0.149313	0.124467	7.79e-05	-0.0404211	0.00469951	0.142744	-0.00403174	0.0545694	-0.138952	0.159894	0.081743	0.151231	0.157914	0.152023	0.10837	0.144393	0.144598	-0.100223	0.0539518	0.106377	0.0827333	-0.14954	-0.0284999	0.000376071	-0.0193509
AAGTTACT	-5.05e-05	-0.123175	-0.0215817	-0.051563	-0.0440974	0.0508711	0.085868	-0.0932085	-0.0868132	-0.0845517	0.154155	-0.00141721	0.110056	0.01777	0.112515	-0.0182018	0.0445182	0.0909705	0.132804	0.0408533	0.0284247	-0.0726782	-0.0394084	0.108956	-0.0447507	0.0288481	0.102582	-0.192522	-0.183568	-0.0712587	0.0111317	-0.113387	-0.156418	-0.0115566	0.0160649	-0.0225647	0.0941439	0.110952	0.0406357	0.0916517	-0.0232362	-0.210114	0.0141389	0.0886097	0.0513872	-0.226023	-0.108543	-0.0881448	-0.0633218
AAGTTAGT	0.141772	0.040993	0.132759	0.0524918	0.079569	0.145438	0.196229	0.060767	0.143626	0.00406085	0.0521828	0.183558	0.189715	0.168431	0.130357	0.181888	0.0602582	0.123429	0.163954	0.191	-0.107559	-0.0586547	0.0313411	0.24613	0.0567739	0.178981	0.0439176	0.028549	0.0961737	0.202783	0.207065	0.139815	0.0139406	0.0783577	0.176683	-0.00612116	0.195579	0.0757302	0.0780381	0.084689	0.129716	-0.195772	0.164581	0.107334	0.106236	-0.0402773	0.114494	-0.0198313	0.0273074
AAGTTATG	0.150473	0.0914881	0.261106	0.102555	0.24688	0.217919	0.291726	0.189865	0.247685	0.207848	0.151782	0.258858	0.289551	0.243712	0.243627	0.219712	0.250352	0.184096	0.266985	0.286698	0.0110535	0.0590403	0.195874	0.351052	0.127821	0.156048	0.329045	0.119964	0.121665	0.250644	0.241456	0.180908	0.136753	0.251399	0.217924	0.169345	0.164403	-0.000425462	0.296771	0.162998	0.240201	-0.0538411	0.215668	0.238264	0.168676	0.125683	0.0978526	-0.0351435	0.150014
AAGTTCAA	0.185002	0.0257563	0.182062	0.0198	0.0866231	0.161527	0.244926	0.0794771	0.156523	0.066783	-0.0400665	0.159795	0.192018	-0.00428061	0.141474	0.0818919	0.0722477	0.0580619	0.150163	0.225144	0.0355857	0.0258501	0.166329	0.336986	0.0928362	0.108038	0.116821	-0.177977	0.0659318	0.093224	0.165547	0.121228	-0.174469	0.0723001	0.0352257	0.100839	0.211999	0.135943	0.133643	0.180817	0.179173	-0.186429	0.0983728	0.165035	0.174486	-0.10365	0.0726194	0.012924	-0.00360293
AAGTTCAG	-0.00147794	0.0620356	0.00540888	-0.139616	-0.00610842	0.0149134	0.086413	-0.153739	0.0625411	0.0043198	0.0771954	-0.00372318	0.0317454	-0.0399772	0.016923	-0.00492586	-0.00409136	0.133277	0.0967662	0.0809831	-0.0547166	-0.119109	-0.0103456	0.136393	-0.0241161	-0.0209588	0.00742623	-0.126851	0.112094	-0.0225814	0.0199306	0.0655891	-0.223498	-0.0218679	-0.117275	-0.00973172	0.132134	-0.116162	0.0206123	0.0824921	0.0173375	-0.242942	-0.00735862	0.0771536	0.000133531	-0.0744978	-0.0185698	-0.202305	-0.0497422
AAGTTCAT	0.0748604	-0.0651074	0.107657	-0.0695285	0.0961285	0.104137	0.0897864	-0.0936356	0.0337974	-0.0625561	0.0573937	0.0758861	0.16246	0.0608312	0.0423038	0.0339704	0.133799	0.103807	0.0636498	0.0274733	-0.0136109	-0.128519	0.0805323	0.184178	-0.018054	0.0145565	0.0894002	-0.138975	-0.0439697	0.0295634	0.039151	0.081726	-0.00145678	-0.019395	0.0454942	0.03657	0.158164	0.0113054	0.0866478	0.0773051	0.087795	-0.185306	0.0362743	0.0763147	0.225793	-0.170341	0.154038	0.208873	0.0252312
AAGTTCGA	0.239397	-0.119863	0.0422001	-0.0562596	-0.0247919	-0.00150566	0.117774	-0.0765553	-0.0681493	-0.0585964	0.0229507	0.087524	0.0539529	-0.047223	0.0538709	-0.0686052	0.0791239	0.107709	-0.0116487	0.0323884	0.0567176	-0.111772	0.107346	0.133761	-0.106126	-0.0442046	-0.0312955	-0.161274	-0.0471056	0.0376313	-0.0329508	0.219915	-0.0485709	0.0483985	0.0976765	0.0206342	0.107084	-0.0566503	0.0607922	-0.0624272	-0.0805199	-0.190441	-0.0450931	-0.0689929	0.0492958	-0.164766	-0.0334552	-0.0169748	-0.0291401
AAGTTCGC	0.0122614	-0.00537918	0.0301377	0.139843	-0.0250296	0.00627781	0.108086	-0.112064	-0.107725	-0.0868762	-0.0236509	-0.0500662	0.0513925	-0.0369734	0.0504074	-0.0567069	-0.0296367	0.0880575	0.0335211	0.0406525	-0.0534816	-0.120837	0.00707238	0.0665389	-0.0814225	0.0602383	0.011321	-0.0595852	-0.0333437	-0.0253812	-0.0178996	0.0959341	-0.182297	-0.125601	-0.10674	-0.0737892	0.12205	-0.159492	-0.0373162	-0.157271	-0.0119533	-0.195272	0.0495838	0.0478085	-0.0223765	-0.147782	-0.118848	-0.0681867	-0.0850438
AAGTTCGG	0.130312	-0.102641	0.00813653	-0.13039	-0.107047	-0.157044	-0.0368455	-0.0330903	-0.133357	-0.0150118	-0.152586	-0.00545036	-0.125109	-0.143273	-0.0479091	-0.0321443	-0.111144	0.00115754	-0.0580546	-0.0464502	-0.0546028	-0.0346203	-0.0821739	0.0332854	-0.0234632	-0.0544662	0.168958	-0.0813126	0.0151818	-0.0104404	-0.0761364	0.169634	-0.00688093	-0.0280151	-0.0156138	-0.111599	0.187024	0.038573	-0.0618331	0.0463983	-0.139643	-0.0405004	-0.131797	-0.019176	-0.0670596	0.0159142	0.105896	-0.130335	0.0313899
AAGTTCGT	0.170955	0.0424414	0.0979037	-0.0315781	0.162214	0.103415	0.161816	0.0742153	0.0806781	0.0371124	0.0355758	0.0998858	0.105716	0.0630342	0.0404035	0.218655	0.0523985	0.0541314	0.040663	0.13182	-0.0171918	0.0304313	0.162717	0.193986	0.139006	0.0658541	0.146294	-0.0591613	-0.00118195	0.0440614	0.106267	0.302534	-0.0908774	0.144285	0.135973	0.0857435	0.171282	-0.0463317	0.0850357	0.0635333	0.0924217	0.00809405	0.091619	0.0475617	0.152072	0.0191649	0.0730961	0.09323	-0.0114344
AAGTTCTA	0.120906	0.0810016	0.0649807	-0.0233605	-0.0201629	0.0173057	0.133679	-0.01063	0.0725019	0.0203053	0.0380616	0.120076	0.151281	0.100361	0.151082	0.0346609	0.0508114	0.146693	0.126166	0.138906	-0.00842076	-0.0882849	0.042685	0.193596	0.124609	0.0725097	0.236054	-0.129394	0.0383207	0.104957	0.166112	0.271359	-0.0886304	0.109256	0.0233295	-0.0138246	0.134881	0.13354	0.148595	0.179864	0.0711079	-0.233845	0.12598	0.207791	0.118195	0.0251986	0.113991	0.0496468	0.0192228
AAGTTCTG	0.0269498	0.0423137	0.103338	0.132045	0.106369	0.114397	0.125287	0.0864416	0.115537	0.0189699	0.0366768	0.101041	0.150755	-0.0297	0.0369833	0.0582077	0.0259468	0.0695454	0.0904502	0.0850401	0.0234568	-0.0421871	0.0974275	0.20151	0.0570917	0.0770639	0.179341	-0.121551	0.102738	0.0905072	0.16363	0.228979	-0.0592321	0.0529407	0.0816691	0.0776967	0.122533	0.0120545	0.0377737	0.0985307	0.0478615	-0.0547881	0.114642	0.0848786	0.0894492	-0.0709264	0.0784472	0.000452915	-0.0869945
AAGTTGCA	-0.000255355	0.0354571	-0.0125509	-0.114323	-0.145153	-0.0327	0.0906143	0.0407573	-0.0293288	0.000339366	0.161469	0.0283799	0.0306201	-0.0354498	0.0115324	-0.0891572	-0.0341437	0.0707211	-0.0476148	-0.127782	-0.12868	-0.00793914	0.104911	0.0275448	-0.105335	-0.0225713	-0.121994	-0.0789745	-0.127515	0.0157511	0.00190104	0.0435643	-0.173937	-0.01051	0.0735743	0.0707772	0.042062	-0.14484	0.0099877	-0.102139	-0.0703103	-0.145026	0.0966693	-0.0319997	0.134551	-0.129649	0.0276093	-0.149328	-0.0127043
AAGTTGCG	-0.103453	0.0416065	0.016396	0.321026	-0.0103403	0.0454408	0.0788169	-0.0451852	-0.00458364	0.139134	0.159872	0.0324094	0.0236394	0.00334322	-0.0404131	-0.0229525	-0.0134886	0.0652656	-0.0199893	0.00962399	-0.0923565	-0.0970489	0.0676805	0.0820083	0.080029	-0.13208	-0.0394548	-0.0808163	0.0545281	-0.0781121	-0.0332796	-0.0642522	-0.186197	0.0481975	0.0251823	0.0458505	0.0751782	-0.0132141	0.0493077	-0.00660153	0.0117022	-0.0156533	0.0049945	0.00133493	0.104617	-0.09149	-0.0955853	-0.169895	0.0337654
AAGTTGGG	-0.0691483	-0.0497742	0.133443	-0.00797341	0.0539397	-0.0391401	-0.0295554	0.226614	0.0924803	0.0395403	-0.0236962	0.0783631	-0.074217	0.00294179	-0.0473649	0.0394222	-0.0123223	-0.0386325	0.0787373	0.121777	0.0426686	-0.106317	-0.0196204	0.0533286	0.00746106	0.0897003	0.123222	-0.063955	0.132084	0.110981	0.127959	0.00285799	-0.0255393	0.0657352	0.0392664	0.0725292	0.1836	-0.0428155	0.00114253	0.0850843	0.190801	-0.0383522	0.083318	0.0162067	0.0985675	0.0839087	0.0186917	-0.0232003	0.0525179
AAGTTGGT	0.114469	0.0345722	0.157458	0.0649408	0.0138657	0.140622	0.162493	0.123021	0.127023	0.104645	-0.0179941	0.0803259	0.127457	0.1062	0.127686	0.133528	0.0802495	0.132213	0.154778	0.181371	-0.0698142	0.0710442	0.0388664	0.255114	0.155523	0.0974303	0.0943122	0.0829083	0.13471	0.0701316	0.177699	0.113397	0.0841395	0.175892	0.147824	0.119395	0.173186	0.0858394	0.0777626	0.155512	0.0474462	-0.0625187	0.136246	0.146278	0.0272613	0.11796	-0.0629212	-0.094571	0.247018
AAGTTGTG	-0.0548013	-0.0736235	0.105094	-0.00202387	0.00366657	0.0702015	0.0514491	-0.046956	-0.0508373	-0.0361449	-0.0173516	0.079117	0.0535892	-0.0174335	0.00449846	-0.0551688	0.095214	0.0714443	-0.0424923	-0.00256556	0.128199	0.0933031	0.0328226	0.113047	0.0572823	-0.0678438	0.0165671	-0.139674	-0.000783565	0.143632	0.056917	-0.0641156	-0.00967054	0.0487176	0.0875748	0.102059	0.176713	-0.0745682	0.0421031	-0.103148	0.0874282	-0.0147013	-0.00755229	-0.00388791	0.092728	0.00593747	-0.0652692	-0.157808	-0.000262344
AAGTTTAA	0.0345318	0.0403946	0.0942801	0.0567637	0.0284337	0.00354473	0.187898	-0.0719464	0.148015	0.095675	0.0836423	0.154581	0.0812563	0.141809	0.125437	0.123553	-0.10003	0.0722406	0.235763	0.249923	-0.0822113	0.128213	-0.0808545	0.424849	-0.0113866	0.0906574	0.173017	-0.120717	0.071967	0.128008	0.110454	0.0745893	-0.130564	0.037318	0.0373473	-0.0113997	0.237656	-0.0726418	0.00637136	0.14255	0.132246	-0.352558	0.189867	0.194894	-0.00731886	-0.0284093	0.0692313	-0.0933876	-0.0950507
AAGTTTAC	-0.107876	-0.101548	-0.0745517	-0.15487	-0.0407615	-0.0552021	-0.0474207	-0.146049	-0.0462149	-0.123303	-0.0313053	-0.0400752	-0.106645	-0.0764077	-0.0678793	-0.0153712	-0.145601	-0.0716691	-0.0793991	-0.0355181	0.0629395	-0.0906162	-0.0437569	0.0810424	-0.0283427	-0.0742346	0.135052	-0.142409	-0.158333	-0.152415	-0.0997801	-0.129829	-0.199599	-0.0369154	-0.086722	-0.135042	0.120836	0.00519245	-0.0769996	-0.151699	0.0186564	-0.191027	-0.061646	-0.0400099	0.00698133	-0.122278	0.0481642	-0.198876	-0.195905
AAGTTTAG	0.0150701	0.078594	0.0533525	0.0609548	-0.0152657	0.0724723	0.161038	-0.0354178	0.04142	-0.0272203	0.0555583	0.102294	0.129587	0.0989193	0.133205	0.0176015	0.017574	0.198605	0.0912478	0.125366	-0.164401	0.0766715	-0.0349658	0.252762	-0.0149429	-0.0646014	0.151566	-0.0943413	0.0154767	0.0493703	0.120434	-0.0164266	-0.0377605	0.104235	0.0394239	-0.059517	0.125429	-0.0906404	0.078241	0.0694229	0.0558049	-0.145047	0.094621	0.014252	0.0462245	-0.0677405	-0.0355955	-0.150327	-0.0063133
AAGTTTAT	0.0216827	-0.0372269	0.111414	0.023921	0.0415258	0.0361287	0.1584	-0.0434501	0.115181	-0.0340138	0.165792	0.0339506	0.100123	-0.0435704	0.082615	0.0915762	-0.0254352	0.12236	0.108963	0.226449	-0.0870058	0.0641945	0.0504426	0.255427	-0.080468	0.0536636	0.211527	-0.0855257	-0.0247364	0.112506	0.141247	0.0855456	-0.192985	0.0292953	0.0440551	-0.0385161	0.131595	-0.0414114	0.126136	0.0966708	0.0776011	-0.209953	-0.0144957	0.24621	0.0106098	-0.186153	-0.00185634	-0.163906	-0.029721
AAGTTTCA	-0.0406872	0.0915265	0.0923839	0.0254188	0.016461	-0.082609	0.246817	0.0638007	0.158783	0.10314	0.417634	0.0728646	0.0516851	0.0834109	0.169158	0.174708	-0.0556457	0.138868	0.190765	0.184902	-0.0103267	-0.035628	0.0676557	0.235871	0.0139956	0.0533791	0.173751	0.0217231	0.164514	-0.0278014	0.139861	0.138063	-0.052566	0.053039	0.00655742	0.121199	0.19166	-0.0880894	0.0104041	0.0801492	0.127558	-0.0913985	0.116309	0.159459	0.176587	0.0179487	-0.0015664	0.0132146	0.0334314
AAGTTTCC	-0.140086	-0.169169	-0.0854012	-0.0480793	-0.139557	-0.132623	0.000891322	-0.0635034	-0.105085	-0.191155	0.229711	-0.0596655	-0.0506233	-0.152807	-0.111721	-0.124088	-0.158883	-0.0468982	-0.116351	-0.00666375	-0.054636	-0.271915	-0.0770258	0.0245826	-0.198803	-0.200658	0.127276	-0.22658	-0.172809	-0.0933519	-0.148121	0.175014	-0.150886	-0.0908723	-0.109542	-0.0824738	-0.0509845	-0.098092	-0.0845049	0.000939968	-0.0102185	-0.270321	0.0414949	-0.105735	-0.0425898	-0.105609	0.198662	-0.193833	-0.187578
AAGTTTCG	0.112243	-0.0365092	0.157286	0.0715244	0.0313656	0.0476097	0.232971	0.0457658	0.0800319	0.0884817	0.28779	0.192985	0.0632292	-0.00305393	0.128559	0.0799772	0.0508323	0.124739	0.0590487	0.188906	-0.0397246	0.0162815	0.0498777	0.156018	0.0469021	0.0788608	0.0726533	-0.225367	0.0215952	0.157074	0.0423569	0.229494	-0.138349	0.116832	0.103469	0.13872	0.101308	-0.0542949	0.0904882	-0.0123653	0.0692925	-0.176954	0.0333766	0.0329759	0.139635	-0.0737456	-0.0837228	-0.147728	0.00327805
AAGTTTCT	0.0149903	-0.0620686	0.0096917	0.0102664	-0.10217	-0.019658	0.148533	-0.0618559	0.0154457	-0.11783	0.292464	0.0360578	-0.0234332	-0.0628716	-0.00645655	-0.11296	-0.0964252	0.036028	-0.0419172	0.055254	-0.0300896	0.0289263	-0.0972682	0.0727246	-0.104547	-0.0296821	0.0782166	-0.168814	-0.0577512	-0.0133884	0.0400764	0.202929	-0.0330058	0.0694801	-0.0201247	-0.102617	0.112593	-0.133293	-0.101413	-0.0166959	0.0599174	-0.171828	0.0311404	0.0766876	0.0206921	-0.0768884	-0.00807292	-0.215458	-0.16968
AAGTTTGA	0.0356631	-0.0142514	0.0562268	0.0766795	-0.00643279	0.0398296	0.0687189	0.00519585	0.0274406	0.0556006	0.117604	0.0989437	0.0732109	-0.040064	0.0746893	-0.0407247	-0.0246836	0.0510343	0.0806053	0.149711	0.134116	-0.0681505	0.0275684	0.205376	-0.107063	-0.0564097	0.120776	-0.0842742	0.0540604	0.11322	0.151582	0.153856	-0.0624542	-0.0450367	0.0220535	0.0643726	0.121752	-0.0974398	0.0111922	-0.0279872	-0.00993811	0.0144333	0.047366	0.0555696	0.0931866	-0.0981236	0.106647	0.024122	-0.0506569
AAGTTTGC	-0.0434639	-0.0435963	0.00984516	0.0217458	-0.0892298	-0.0548114	0.0656459	-0.201178	-0.0640541	-0.0139175	-0.0136566	0.0286233	-0.0221365	-0.00564796	0.0408638	-0.0350225	-0.0688464	0.0864711	-0.0625509	-0.0194566	0.0334154	-0.0334308	-0.0148707	0.0242367	-0.177416	-0.0698414	0.0752172	-0.133077	-0.045712	-0.0527566	-0.0607895	-0.115496	-0.0900172	-0.0103023	-0.0935509	0.0138996	0.0356296	-0.11367	-0.0240451	-0.131958	-0.0941526	-0.188321	-0.00297482	0.0648372	0.00470652	-0.151045	-0.00362065	-0.0623703	-0.129253
AAGTTTGG	-0.126039	0.0263834	0.114807	0.157493	-0.00277092	-0.0216893	0.0327384	0.0525271	0.0511928	0.0370551	0.000250055	0.0401684	-0.00804907	0.0101187	0.00498843	-0.0166836	-0.108801	0.0350214	0.0342041	0.0842844	-0.107775	0.00215381	-0.0733223	0.158902	-0.0134499	-0.00647401	0.251383	-0.0518037	0.0413807	0.0140193	0.11943	0.0277652	-0.017217	-0.0422559	-0.0355923	-0.0371094	0.183641	0.00629766	-0.121448	0.0721892	0.0602316	-0.125156	0.0233381	0.118584	-0.0611792	0.0145695	0.00891614	-0.00882001	0.0401808
AAGTTTGT	-0.0368462	0.124378	0.109753	-0.00601325	0.0126031	0.0721887	0.0820348	0.113886	0.0887887	0.109164	0.0987054	0.0509351	0.0757809	0.137577	0.120609	0.140996	0.0671472	0.156322	0.098104	0.159749	-0.0306139	0.0165676	0.118209	0.129283	0.0904778	0.0951513	0.227341	-0.0445065	0.2095	0.121119	0.135348	0.112815	0.0370976	0.0419815	0.00815205	0.0514577	0.182239	0.0560316	0.0448	0.166753	0.0527187	0.194352	0.110403	0.0925171	0.092865	0.0738067	-0.0400548	-0.149155	-0.0107244
AAGTTTTA	0.0302173	0.0831955	0.0692986	0.0950338	0.0461917	-0.0123126	0.140207	0.0501593	0.160716	0.00909161	0.0803822	0.14069	0.0981085	0.067904	0.0842373	0.0954165	-0.0256298	0.0811729	0.132213	0.165728	-0.0957662	-0.0754104	-0.00544552	0.283007	-0.0470345	0.119677	0.321732	-0.0070545	0.0400598	0.134932	0.143362	0.0361735	-0.0842054	0.0282512	0.0283462	-0.074518	0.147037	0.0981963	0.0635461	0.0806603	0.105413	-0.131895	0.0596003	0.248259	0.0334913	0.00597402	0.0251634	-0.128301	-0.0530501
AAGTTTTC	0.0637312	0.00383047	0.0626569	0.0609801	0.00111417	0.074042	0.150636	-0.0212105	0.0977969	-0.0403918	0.176923	0.0654145	0.0866931	-0.057319	0.0781169	0.0182386	-0.0114953	0.168621	0.100197	0.192948	-0.103341	-0.0921614	0.014734	0.215271	-0.00549398	0.0216919	0.160983	-0.0872952	0.0100383	0.172602	0.0725412	0.305138	-0.192718	0.00793614	0.00348239	-0.0404972	0.115793	-0.0637665	0.105012	0.0861109	0.0767439	-0.192425	0.0703581	0.225558	0.0969437	-0.253614	0.101184	-0.0668889	-0.0122941
AAGTTTTG	0.000267943	0.0453092	0.0418321	0.0567812	-0.00158257	-0.0170712	0.108078	0.0319932	0.0353057	-0.0538612	0.026358	0.0505957	0.0979609	-0.00409315	0.122896	0.0363219	-0.0329522	0.0610008	0.102072	0.145161	-0.00997261	-0.203841	0.0550126	0.208609	0.0528128	0.035207	0.258448	-0.0647405	0.0401352	0.0594794	0.0346093	-0.0254052	-0.0226157	-0.0995588	-0.0144266	0.0750337	0.0837572	0.0451503	0.0596237	0.0822838	0.0654278	-0.0493009	0.124581	0.0711963	0.0859408	-0.0296335	-0.00302477	-0.0614941	-0.0866278
AATAAAAA	0.20558	0.206041	0.247675	0.151562	0.210592	0.0476547	0.290533	0.11839	0.32412	0.288388	0.267454	0.220348	0.10505	0.278601	0.167203	0.35284	0.0761744	0.248555	0.366838	0.429369	0.0916606	0.190838	0.190017	0.319369	0.186877	0.274182	0.377713	0.101232	0.219786	0.266969	0.326577	0.310002	0.0231185	0.246567	0.219199	0.13133	0.215738	0.123224	0.137938	0.329635	0.229246	-0.215715	0.280361	0.495677	0.0657411	0.155729	0.26325	0.0382315	0.0623423
AATAAAAC	0.015212	0.0424926	0.151306	0.0559951	0.100996	0.0297058	0.190006	0.113473	0.163832	0.146738	0.155152	0.178193	0.0669278	0.137758	0.0302506	0.155216	0.0547998	0.0607333	0.180868	0.30185	-0.00493284	-0.0290374	0.0773839	0.175552	-0.0403411	0.119327	0.246776	0.0121304	0.21789	0.0690332	0.161354	0.13645	-0.193577	0.0649896	0.0567497	0.0283998	-0.00378788	0.0536919	0.055016	0.113031	0.0596028	-0.142741	0.0888025	0.425967	0.0727832	-0.0349952	0.0983884	-0.0971573	-0.0124011
AATAAACA	0.140939	0.160368	0.142079	0.075958	0.139337	0.102034	0.165781	0.0924041	0.180469	0.0819361	0.142454	0.200352	0.106916	0.0317164	0.0891832	0.188443	0.107849	0.183059	0.176821	0.275019	0.0218172	-0.0291986	0.0990518	0.14342	0.0524681	0.111385	0.199397	0.0424542	0.086651	0.157477	0.218923	0.109877	-0.099151	0.10763	0.0929732	0.132667	-0.0715846	0.060252	0.224109	0.162325	0.19357	-0.100414	0.173861	0.292927	0.148064	-0.0081068	-0.0113354	-0.0385408	0.0951297
AATAAATC	0.127524	-0.0570028	0.142002	0.061213	0.0884974	0.0560292	0.188708	-0.0370709	0.114863	0.038102	0.280247	0.148658	0.0991011	0.140247	0.11702	0.0854793	0.0958863	0.138114	0.216937	0.372218	-0.0987734	-0.0893448	0.0156771	0.249289	0.0358431	0.0348092	0.270436	-0.088546	0.122515	0.0887416	0.186523	0.210291	-0.104045	0.114149	0.141676	0.477403	-0.116284	0.0547489	0.103895	0.15467	0.166762	-0.0703655	0.0517479	0.255838	0.0528243	-0.0530691	0.127976	-0.136913	0.0131616
AATAACAA	0.245612	0.0940949	0.159657	0.17069	0.166684	0.212581	0.249749	0.0777855	0.237498	0.144299	0.209117	0.144143	0.204684	0.0624438	0.152514	0.213171	0.151466	0.183009	0.316795	0.274766	-0.040309	-0.0116495	0.0814931	0.266728	0.0341401	0.0198231	0.130109	0.0143491	0.124161	0.131553	0.235678	0.154769	-0.163255	-0.015635	0.080782	0.0878614	0.0957643	0.0796152	0.0171233	0.197973	0.110399	-0.172162	0.210285	0.238781	0.0573798	0.0392534	0.086568	-0.0506356	0.00301233
AATAACAC	0.11651	0.180164	0.147722	0.0939339	0.130295	0.179352	0.199147	0.0430388	0.202025	0.0659883	0.155837	0.177269	0.138367	0.111138	0.123868	0.178961	0.147318	0.161682	0.240985	0.190886	-0.0253354	-0.0189556	0.157023	0.1757	-0.0292068	0.0687788	0.159089	0.117791	0.139111	0.142325	0.147379	0.140347	-0.0790969	0.212513	0.193989	0.115338	-0.121463	0.0746366	0.0806725	0.202114	0.0961393	-0.199415	0.120082	0.223988	0.153923	-0.040839	0.10161	0.000422277	0.239263
AATAACAG	-0.0110408	0.319953	0.233458	-0.0356893	0.120947	0.113777	0.117832	0.0579237	0.127162	0.153701	0.149869	0.180838	0.0908056	0.095666	0.162811	0.129563	0.12183	0.107559	0.185053	0.170991	-0.0801613	0.0716301	0.149071	0.181964	0.132576	0.0297707	0.186589	0.225476	0.123692	0.158403	0.163997	0.0379698	-0.0500231	0.260247	0.148232	0.14002	-0.049775	0.0586247	0.0402132	0.120534	0.0875451	-0.0737813	0.182215	0.170823	0.113144	0.118367	0.0875395	-0.0814551	0.0144613
AATAACAT	0.094661	0.0747499	0.108914	0.00934686	0.231441	0.123458	0.102835	0.0396429	0.0910378	0.0988066	0.249771	0.112916	0.169736	0.0444872	0.0222006	0.110801	0.127377	0.132837	0.20993	0.224446	-0.0390542	-0.144674	-0.00166492	0.144501	0.0141242	0.0184953	0.0988761	-0.0935122	-0.0283774	0.0525867	0.0997695	0.0397725	0.0167617	-0.0708822	0.012985	-0.0340628	-0.0234097	-0.144623	0.0793291	0.0424996	0.0451602	-0.11391	0.0599858	0.218278	0.0671477	-0.1154	-0.0419249	-0.0664373	-0.0188945
AATAACGG	0.122243	0.0697209	0.207614	0.0255636	0.16842	0.113838	0.135817	0.103786	0.0736335	0.109527	0.187221	0.161765	0.103733	0.159584	0.130992	0.0848023	0.187556	0.169201	0.169787	0.237117	0.00498218	-0.117498	0.0885587	0.136293	0.101664	0.180278	0.228037	0.0346599	0.0165255	0.118636	0.135214	0.0454182	0.0629208	0.474826	0.0671104	0.097636	-0.0822796	0.0821131	0.155176	0.0830721	0.0826695	-0.019765	0.0331413	0.148981	0.103201	0.199163	0.0638559	-0.0803108	-0.00208092
AATAATAA	0.243681	0.190219	0.286453	0.162551	0.299191	0.212769	0.366366	0.174435	0.363346	0.31373	0.282879	0.282962	0.268966	0.287243	0.325463	0.3679	0.265411	0.297741	0.416168	0.461404	0.0176247	0.133944	0.200962	0.359813	0.182	0.240352	0.317489	0.130493	0.266307	0.272593	0.35541	0.283094	0.0695583	0.335043	0.249802	0.220649	0.062973	0.160282	0.246879	0.346664	0.28048	-0.0633161	0.331661	0.416655	0.16986	0.180178	0.180293	0.135	0.101997
AATAATAG	0.140005	0.211812	0.298783	0.179994	0.252149	0.19748	0.282458	0.285105	0.286147	0.299165	0.296866	0.328285	0.280223	0.220327	0.247295	0.297406	0.24507	0.254578	0.396721	0.41472	0.0767789	0.117538	0.173478	0.304605	0.137478	0.250432	0.309121	0.243824	0.242385	0.255936	0.346533	0.248118	0.168088	0.226003	0.141865	0.208757	0.0779062	0.0957039	0.197753	0.259495	0.280508	0.0482852	0.261516	0.323785	0.150784	0.194793	0.109295	0.0386818	0.079279
AATAATCA	0.158726	0.168558	0.196807	-0.00946089	0.184582	0.154861	0.296665	0.0533877	0.203743	0.1925	0.147503	0.221728	0.283494	0.411847	0.276951	0.191154	0.252874	0.284489	0.242905	0.320491	0.0994039	-0.121786	0.135096	0.250312	0.0287213	0.0645997	0.29999	0.108086	0.116349	0.075856	0.215758	0.135022	0.0878486	0.12549	0.108223	0.41013	-0.0983496	0.107686	0.104266	0.256941	0.178157	-0.14337	0.21496	0.29065	0.094286	0.100303	0.117449	0.155871	-0.0347411
AATAATCC	0.0774301	-0.0240397	-0.0270489	0.067527	0.0196228	-0.0288938	0.126705	-0.11013	0.0498847	0.0335177	0.176946	-0.0217329	0.0699223	0.103547	0.0443809	0.0611707	-0.0136733	0.00257182	0.189382	0.246317	-0.0395936	-0.0304042	0.135558	0.153139	0.0194806	-0.0193493	0.239925	-0.112873	0.0228384	0.101848	0.0324844	0.11852	-0.147796	0.0140222	0.0533645	0.144021	-0.0817367	-0.0526172	-0.00197656	0.118321	0.144192	-0.252532	0.0476845	0.00698926	0.0334711	-0.0510408	0.420656	0.143396	-0.147381
AATAATTA	0.21479	0.161743	0.20183	0.141835	0.213615	0.131405	0.273913	0.126092	0.22413	0.259402	0.336823	0.214372	0.286241	0.195361	0.239291	0.277963	0.131774	0.165963	0.34906	0.440548	0.00223684	-0.00732385	0.109266	0.298065	0.116235	0.147469	0.379683	0.0122071	0.10172	0.0925015	0.199212	0.243429	-0.00822935	0.219631	0.122443	0.139679	0.055521	0.0806899	0.200985	0.234276	0.310593	-0.125634	0.202233	0.311213	0.130986	0.0435443	0.0642115	-0.103482	-0.00258151
AATAATTG	0.130259	-0.0117158	0.0920763	0.107918	0.213647	0.100353	0.216896	-0.0285941	0.11708	0.083149	0.257931	0.0263852	0.160385	0.0865376	0.135051	0.179877	0.113373	0.139274	0.223671	0.346003	0.148817	-0.083482	0.135251	0.228027	0.060176	0.0676806	0.305509	0.0465131	0.049494	0.0858093	0.041289	0.0659838	-0.0437284	0.0482172	0.0824143	0.0347008	-0.166642	0.047218	0.0917004	0.0961537	0.0666808	0.0342855	0.0460788	0.159007	0.118517	-0.124633	-0.0252927	-0.0742418	0.00628808
AATACAAA	0.223651	0.0690107	0.306534	0.133305	0.274727	0.246073	0.275167	0.181009	0.287238	0.256946	0.238795	0.246133	0.213041	0.22977	0.190585	0.292104	0.210188	0.26994	0.334276	0.336283	0.0401784	0.0876802	0.264768	0.31483	0.0342494	0.242611	0.133059	0.0852924	0.14908	0.212299	0.248379	0.204222	0.0678538	0.244599	0.179217	0.173414	0.102813	0.359787	0.159674	0.33258	0.224184	-0.17506	0.20569	0.302424	0.111071	-0.0540267	0.132961	-0.0267746	0.066824
AATACAGG	0.14511	0.13284	0.123065	0.0534868	0.144501	0.0890547	0.104787	0.00485182	0.0375914	0.0299338	0.0837902	0.145603	0.143809	0.0236718	0.074271	0.092086	0.179287	0.175878	0.13615	0.164583	-0.0299485	-0.132634	0.0921414	0.195401	0.0868864	0.203838	0.133166	-0.0686591	0.0545522	0.150309	0.0965941	0.0509226	-0.0592301	-0.0193666	0.0698605	0.0811547	-0.158479	0.364443	0.0705568	0.2846	0.114427	-0.0362641	0.108587	0.109708	0.0502981	0.234216	0.189621	0.147266	-0.0940806
AATACAGT	0.207443	0.0418648	0.181774	0.00341258	0.121057	0.233001	0.205567	0.122439	0.0846946	0.06661	0.154929	0.182656	0.241705	0.211572	0.183039	0.162817	0.218673	0.171777	0.136567	0.177299	-0.173586	0.00257434	0.147626	0.215032	0.061709	0.249846	0.000584427	0.0513412	-0.0354086	0.148462	0.146235	0.0484339	-0.16987	0.146779	0.161561	0.115544	0.105288	0.476381	0.116919	0.399238	0.138401	-0.0508445	0.0863437	0.0755054	0.0383451	-0.0536579	0.010704	-0.0188938	0.00484441
AATACCGT	0.0893448	-0.0938691	0.0317354	-0.067901	0.0995535	0.0409799	0.0575319	0.00467465	-0.0172536	-0.116023	0.0840726	-0.00804497	0.0574599	-0.0109785	0.0230267	-0.0398142	0.0970477	0.0404556	0.0179185	0.0479955	-0.133268	-0.0533432	0.0872645	-0.0066191	-0.0571195	0.0476196	-0.0829574	0.0317984	-0.0104888	-0.0445706	-0.00110801	-0.124595	-0.144836	0.0643848	-0.0715768	-0.0579304	0.0760388	0.473586	-0.00344878	0.335266	0.0825931	-0.0511912	-0.0254834	0.0629488	-0.0662415	-0.0525589	-0.208233	-0.138554	-0.0513652
AATACGGT	0.170537	0.027404	0.263619	0.0382562	0.109644	0.117375	0.0843675	0.143004	0.0950636	0.075618	0.192338	0.130535	0.132287	0.0372903	0.0586523	0.128238	0.125851	0.0520449	0.0627526	0.0544276	-0.0624635	0.0151393	0.122686	0.0899098	0.12313	0.182634	0.0433066	-0.0315048	-0.0228637	0.0657679	-0.04164	-0.031118	0.126975	0.180312	0.0368255	0.0886126	-0.106271	0.485966	0.0800331	0.466253	-0.00358607	0.0115835	0.0467945	0.0174852	-0.0120392	-0.0937179	-0.0988531	-0.0877974	-0.0478883
AATACGTG	0.176663	-0.0392063	0.182207	0.096349	0.345691	0.466479	0.262385	0.107837	0.305165	0.0138488	0.191761	0.388234	0.302404	0.173199	0.186269	0.154722	0.276018	0.22673	0.16288	0.159957	0.058792	-0.0385173	0.145354	0.234547	0.18981	0.0532597	0.116694	-0.033516	-0.0889694	0.0828961	0.0695751	0.0562564	-0.119634	0.160098	0.114619	0.163852	-0.108704	0.00756146	0.0979678	0.0973209	0.117897	-0.10132	0.107072	0.158336	0.0123018	-0.0773902	0.110097	0.00716091	0.137619
AATACTGT	0.167637	0.0344191	0.207558	0.0394085	0.105795	0.177653	0.243413	0.0852972	0.0435581	0.0626822	0.183774	0.137921	0.26124	0.0899806	0.121747	0.0337099	0.164709	0.055509	0.167624	0.144459	-0.0954806	-0.0442254	0.133213	0.185227	0.110731	0.126147	0.124837	0.0181841	0.00149627	0.100273	0.128115	0.0208659	0.0742667	0.0756951	0.0923499	0.116912	-0.110393	0.481712	0.0214002	0.455075	0.133527	0.0623555	0.121394	0.0664284	0.107856	-0.166625	0.0283574	-0.132983	-0.054472
AATAGGGG	-0.211605	-0.0992991	-0.0159516	-0.103494	-0.0284663	-0.201525	-0.0687807	-0.0110547	-0.00545585	0.0192194	-0.00925367	-0.107457	-0.228956	0.0759365	-0.116619	0.101927	-0.156735	-0.0936617	0.139915	-0.0472653	-0.110398	-0.0858535	-0.180666	-0.12762	0.0902955	0.0212283	0.224883	0.0751426	0.163866	0.0631591	0.0506714	-0.0222743	0.0584174	0.0175773	-0.0245928	-0.0863434	-0.0856561	-0.0792945	-0.0652048	0.137812	0.0223165	0.0177454	0.01018	0.0990791	-0.116538	0.352631	-0.0246991	-0.0671543	0.139267
AATAGTAT	0.0847363	0.0294011	0.0909665	0.0208989	0.100511	0.0322096	0.21154	-0.0108815	0.0993004	0.0682552	0.158725	0.0784172	0.169092	0.0374673	0.050814	0.124348	0.0995722	0.143089	0.184502	0.150963	-0.09257	0.0498647	-0.00388302	0.14986	0.0241942	0.0350865	0.163071	0.118208	0.00370295	-0.0255412	0.075743	-0.0786337	-0.127751	0.0432341	0.0747477	0.0784329	0.00890309	0.235407	-0.0163902	0.230979	0.106983	-0.243124	0.0968337	0.252139	0.0768386	-0.0669893	-0.0487346	-0.0839937	0.0740564
AATATACA	0.177663	0.113731	0.231729	0.017548	0.245792	0.314505	0.283698	0.155768	0.207253	0.208439	0.243959	0.213438	0.321575	0.142629	0.242947	0.216297	0.251572	0.263163	0.29633	0.326119	0.0129295	-0.0651877	0.166419	0.281946	0.0158444	0.0720436	0.210957	0.0833428	0.16322	0.100273	0.177709	0.00164173	-0.0669157	0.238406	0.142029	0.142023	-0.149505	0.254804	0.112919	0.219211	0.209718	-0.145941	0.23027	0.22524	0.141104	-0.0160148	0.0721397	0.00682677	0.11843
AATATACC	0.100317	0.143893	0.231339	-0.0085291	0.108456	0.126477	0.205685	0.165709	0.135562	0.150022	0.14105	0.188881	0.15258	0.103114	0.155412	0.197821	0.153248	0.138431	0.253572	0.30064	0.0528693	0.0099261	0.0952681	0.167274	0.131013	0.145283	0.253006	0.13455	0.129955	0.11377	0.270943	0.0845684	-0.0408328	0.183871	0.136219	0.0778145	-0.051474	0.287482	0.128054	0.208414	0.161607	-0.138062	0.189707	0.23556	0.113244	0.256871	-0.0325206	0.0781646	0.129124
AATATACT	0.246349	0.0832244	0.213536	0.0507711	0.213027	0.241155	0.281312	0.0849594	0.213979	0.0774781	0.194753	0.218739	0.273132	0.172507	0.195858	0.210132	0.159946	0.220333	0.215897	0.341463	0.0561993	-0.112428	0.178998	0.262349	0.166095	0.152932	0.249013	0.123253	0.0294203	0.209073	0.279309	0.126068	0.107325	0.204817	0.169052	0.141557	0.0327117	0.189289	0.154868	0.205249	0.242062	-0.0180032	0.22483	0.276202	0.129744	0.125638	0.153758	0.00743952	0.140486
AATATATT	0.292652	0.184664	0.229134	0.169656	0.314381	0.244937	0.386806	0.0498659	0.266554	0.142667	0.333622	0.209042	0.335952	0.355822	0.193969	0.285654	0.284982	0.302914	0.355499	0.465327	0.0175055	0.0593234	0.282764	0.295659	0.238907	0.149399	0.296538	0.112958	0.0728233	0.211829	0.244191	0.203012	-0.113007	0.309895	0.319618	0.142234	0.00487204	-0.000392533	0.151872	0.156935	0.321529	-0.255613	0.321246	0.380705	0.216029	-0.0522407	0.128977	0.0622179	0.105086
AATATCAT	0.185193	0.068047	0.0990381	0.0102332	0.305582	0.136336	0.294016	-0.0430237	0.142949	0.0813615	0.180176	0.21769	0.263275	0.467765	0.175898	0.0968556	0.290941	0.198178	0.208107	0.198159	-0.108513	0.0176962	0.0916407	0.182706	0.033285	0.130819	0.224908	-0.0305112	0.0532135	0.116017	0.0897483	0.0998686	0.0128731	0.14051	0.180115	0.0227825	0.0280075	-0.0369127	0.0993932	-0.038411	0.218222	-0.0559597	0.209811	0.275258	0.313258	-0.202116	-0.00200094	0.127822	0.00625254
AATATGAT	0.153896	0.0534279	0.368829	0.0162704	0.310881	0.21576	0.258293	0.132275	0.193456	0.209282	0.215763	0.261097	0.323829	0.283906	0.221144	0.212312	0.451042	0.279609	0.299659	0.329725	-0.074036	0.0305461	0.267384	0.239079	0.0948987	0.1829	0.0728773	0.1423	0.120076	0.0805578	0.171391	0.150399	0.0889738	0.156728	0.198158	0.24457	0.0563395	0.119215	0.155857	0.145103	0.167682	-0.0663465	0.174325	0.298711	0.0499241	0.088406	0.00869319	0.198997	0.07151
AATATGCA	0.0844595	0.138849	0.140424	0.0645309	0.0584703	0.101172	0.0962981	0.0152023	0.0838023	-0.157958	0.169218	0.148149	0.226793	0.0220206	0.0930841	0.0374776	0.118631	0.0492153	-0.0435621	0.0872237	-0.0546052	0.0825745	0.136351	0.149233	0.0834838	0.0103107	0.141539	0.00766144	-0.0656938	0.0406947	0.144197	0.0206862	-0.114922	0.052213	0.144303	0.0627407	-0.0412437	-0.109435	0.0705796	-0.0729117	0.0463341	-0.188045	0.094007	0.149961	0.161846	-0.0640221	0.0683137	-0.163617	-0.0486651
AATATGCG	-0.0149705	0.0921843	0.14349	0.290684	0.129674	0.0658419	0.156361	-0.0591653	0.090965	0.0794934	0.159432	0.0801018	0.113236	-0.00331523	0.155154	0.048231	0.0907819	0.134066	0.182137	0.180563	-0.128237	-0.0258063	0.0456882	0.076693	0.06671	0.0291162	0.0306964	0.0607674	-0.0540584	-0.00386779	0.0030051	0.15077	-0.22939	-0.0455294	-0.0182801	-0.00115437	-0.0576475	-0.128981	0.0243748	-0.0307461	-0.0297548	-0.0458717	-0.0093274	0.144586	0.0457701	-0.131968	-0.0814102	-0.0698797	0.0302727
AATATGGT	0.212174	0.108401	0.452111	0.069146	0.182665	0.245441	0.282503	0.0719837	0.191276	0.181834	0.210231	0.176895	0.252513	0.217304	0.135687	0.202329	0.212774	0.220708	0.259567	0.241966	-0.041894	0.173142	0.179392	0.258017	0.139985	0.16634	0.166675	0.0427262	0.140612	0.169994	0.164828	0.182357	0.0710543	0.231217	0.120016	0.152015	-0.0158436	0.369753	0.419741	0.262863	0.234602	-0.0493681	0.144685	0.245734	0.147193	0.149975	0.0647382	-0.0655041	0.221223
AATATTAA	0.158263	0.128946	0.342697	0.188228	0.255718	0.184021	0.293692	0.144879	0.324706	0.229686	0.287684	0.284597	0.19141	0.284385	0.246665	0.313235	0.11567	0.189836	0.355309	0.454881	0.074323	-0.0471266	0.0840404	0.34726	0.0623415	0.245342	0.316015	-0.0121708	0.0360281	0.187761	0.27876	0.24661	0.0397522	0.135472	0.153491	0.217089	0.0651129	0.0476091	0.189006	0.27297	0.281235	-0.166678	0.263102	0.36006	0.159331	0.0972981	0.109162	0.0954813	0.0554404
AATATTCA	0.147103	-0.0491518	0.0530153	0.0183684	0.0683414	0.0615357	0.167248	0.0224839	0.0876139	-0.0735154	0.0748988	0.0392454	0.111494	0.0164656	-0.0440613	0.109034	0.0715084	0.0902646	0.0498997	0.243237	0.0463689	-0.116598	0.0538537	0.155602	-0.0316728	-0.0821239	0.245582	-0.128607	-0.0811574	-0.0996276	0.00661327	0.093273	-0.130639	-0.0342969	0.0442057	0.0503895	-0.10786	-0.194266	-0.108114	-0.0292754	0.0526511	-0.191654	0.0723046	0.0946797	-0.00869923	-0.167307	-0.128602	-0.089053	0.0318758
AATATTCC	0.17191	0.136859	0.208581	0.219418	0.177822	0.100328	0.262725	0.143617	0.235241	0.198552	0.256883	0.200424	0.235214	0.141597	0.172542	0.192579	0.0930597	0.148273	0.249403	0.36049	0.0607155	-0.00457034	0.148071	0.210122	0.0703957	0.112443	0.221524	0.0713836	0.101458	0.115255	0.136548	0.387969	-0.100291	0.230622	0.251876	0.124545	-0.0265765	-0.0265722	0.161696	0.19898	0.160389	-0.260984	0.131704	0.207876	0.0861128	0.165538	0.355626	0.055011	0.0800871
AATATTTA	0.115706	0.0430535	0.246392	0.129562	0.175412	0.0267031	0.288712	0.0742036	0.216254	0.180776	0.27457	0.189341	0.137296	0.108312	0.0905033	0.22401	0.0827244	0.200545	0.286051	0.436443	-0.134397	0.00875311	0.0474435	0.281394	0.011346	0.0640161	0.265699	-0.0202977	0.084385	0.109052	0.168836	0.0789495	-0.162001	0.204945	0.197659	0.166221	-0.00633904	0.111723	0.161708	0.163413	0.149639	-0.181614	0.204214	0.31753	0.0804396	-0.0928081	-0.0437994	-0.0976883	0.0773023
AATATTTC	0.191536	0.0779381	0.247275	0.147093	0.171295	0.141522	0.389877	0.0727466	0.154292	0.0738815	0.480117	0.227898	0.220933	0.141641	0.130991	0.192877	0.0787375	0.208459	0.237281	0.40176	-0.0449792	-0.201242	0.206772	0.242131	0.0242741	0.163785	0.251751	-0.00116263	0.0641912	0.139355	0.223066	0.336351	-0.218921	0.0519073	0.164939	0.167891	-0.0863062	-0.0656962	0.0974807	0.111817	0.150998	-0.175736	0.176501	0.214577	0.159284	-0.137764	0.142572	-0.057276	0.0296523
AATCAAAG	0.00790654	0.0169789	0.100296	-0.0642632	-0.0713909	0.039591	0.113458	0.0264858	-0.00146621	0.0556044	0.0833041	0.0449296	0.0375012	-0.00322674	0.0973909	0.0636695	0.0204492	0.112753	0.0891648	0.13941	-0.110696	0.0401282	0.0126911	0.101282	0.0187179	-0.0263278	0.0624777	-0.065739	0.143038	0.123806	0.0836132	0.0976876	-0.166186	0.0657763	0.0876339	0.477946	0.115031	-0.188967	0.0417567	0.0645654	0.154118	-0.062032	0.0231182	0.0346874	-0.024137	0.0254402	0.0215351	-0.0652396	-0.073824
AATCAATG	0.0964494	-0.00505346	0.0810578	0.0620394	0.129208	0.126799	0.177872	-0.065731	0.112581	0.0481023	0.154574	0.126204	0.171284	0.178323	0.161794	0.0436233	0.129043	0.14096	0.129745	0.125106	-0.00346574	0.0181616	0.111049	0.172406	0.0654711	-0.0565498	0.120935	-0.0659457	0.115384	0.100167	0.130003	0.0611386	0.0586625	0.00197546	0.137379	0.43976	-0.0221042	-0.0796484	0.167452	0.0609494	0.0438907	-0.0585292	0.0323518	0.0394971	0.0977795	-0.0535968	0.0278147	-0.00269794	0.00340789
AATCACAC	0.0377076	0.0595281	0.127014	-0.0744611	0.125423	0.111244	0.185272	0.144543	0.108252	0.139843	0.109325	0.231465	0.192885	0.175764	0.178864	0.122666	0.207978	0.125598	0.0511596	0.072719	0.03151	-0.072778	0.182678	0.212238	-0.00459484	0.0245907	-0.0308341	0.114416	0.356953	0.129738	0.101363	0.0968098	-0.124597	0.0552534	0.130427	0.445588	-0.091908	0.0146939	0.0783361	0.0326424	0.170985	0.207356	0.0940389	0.00599654	0.177437	-0.107136	0.0183997	0.0487629	0.158717
AATCACAG	0.100467	0.139661	0.0768542	-0.0627727	0.102031	0.0913458	0.102913	-0.00569686	-0.0657502	0.0411818	0.111008	0.0862488	0.132961	0.115097	0.132229	0.046359	0.208436	0.0820394	0.0592213	0.0227321	-0.126645	0.0598575	0.0759039	0.130181	-0.0314077	0.020482	0.0288875	0.20832	0.000583296	0.150814	-0.0489982	-0.0050742	-0.125614	0.0291136	0.0872713	0.490966	-0.0443113	0.132255	0.0402492	0.0647	0.00244799	0.0667259	-0.000167414	0.00223237	0.0691683	-0.0860465	-0.0598202	-0.0196809	0.100057
AATCACGA	0.132139	-0.018142	0.124504	-0.023565	0.174585	0.204181	0.109739	0.129331	0.00448866	-0.0571472	0.136335	0.139983	0.182654	0.198793	0.0998718	0.0666446	0.170983	0.0838444	0.0657664	0.107116	-0.144297	-0.0495156	0.0974255	0.180956	0.0915894	0.0455285	0.000372504	-0.114228	-0.0141476	0.216666	0.00937541	0.121047	-0.166684	0.093224	0.225563	0.474225	-0.00220056	0.122116	-0.0297994	0.0768081	0.0514582	0.00754315	0.0773783	-0.0220235	0.0564018	-0.0764051	-0.117872	0.0352641	-0.0611483
AATCACGC	-0.0244777	0.0480915	0.0388885	0.334861	0.17084	0.0209048	0.0831621	-0.0387632	-0.0689408	0.00826294	0.112692	0.0727706	0.0878252	0.264683	0.0846939	-0.0201616	0.0931274	0.0323397	0.0374153	0.0653684	-0.108621	-0.0867196	0.0527997	0.068675	-0.0123053	0.0276191	-0.17418	0.154108	0.0482356	0.0493749	-0.0286615	-0.0696595	-0.133144	-0.127724	0.0457496	0.4696	-0.00535415	-0.147308	-0.0599924	-0.0902998	0.112151	-0.0507097	0.0234855	-0.0623351	0.340365	-0.149579	-0.164739	-0.120697	-0.0412288
AATCACGG	0.078355	-0.024352	-0.0109176	-0.160611	-0.017084	-0.0275103	-0.0115347	0.0253733	-0.0832681	-0.0608683	0.0995331	-0.0453091	-0.0201217	0.0874631	0.0428663	-0.0120009	0.0175006	-0.0506146	0.0120062	-0.0546894	-0.146565	-0.175192	-0.0218528	0.0302182	-0.0777367	-0.07915	0.0352472	-0.0370764	0.0482112	-0.0470041	-0.0558637	-0.111021	-0.200169	0.017451	-0.0151983	0.4845	-0.160633	0.0900873	-0.024692	-0.00335662	-0.05913	0.00153128	-0.159293	-0.156837	-0.0762637	-0.0272597	0.0568545	0.0709146	-0.00208066
AATCACGT	-0.0164304	-0.035958	-0.0657902	-0.141578	0.349436	0.209168	0.0297431	-0.0846808	0.0155017	-0.131588	0.11962	-0.0131884	0.174668	0.100615	0.052606	-0.0507932	0.242931	0.107048	0.0202271	-0.0551796	-0.0631306	-0.16283	-0.033024	-0.000417263	-0.0566519	-0.0915808	0.0311667	0.0488337	-0.192112	0.0619202	-0.101516	-0.110964	-0.0607106	-0.0926803	0.0421143	0.456908	-0.234376	-0.159697	-0.00321427	-0.134108	-0.0746867	-0.0649682	-0.0981003	-0.0247467	0.0193748	0.0486526	-0.0522181	0.0219772	-0.157543
AATCACTG	0.116281	0.0512536	0.18482	0.0633271	0.200265	0.171913	0.222684	0.14005	0.178847	0.182473	0.170183	0.193935	0.237733	0.236126	0.214031	0.175813	0.216222	0.15741	0.180436	0.136192	0.0131048	-0.0924401	0.123476	0.28587	0.0930353	0.18749	0.138518	0.114297	0.0849766	0.264831	0.165978	0.152835	0.0197563	0.0285392	0.03857	0.490259	-0.048462	0.127778	0.1229	0.162834	0.040208	0.0990299	0.102285	0.101705	0.126155	0.0405765	-0.0323795	0.12776	-0.0099764
AATCAGAA	0.0583188	0.013971	0.0837877	-0.0700927	0.0344158	-0.0327226	0.224396	-0.0107288	0.130862	0.132011	0.206726	0.100932	0.0886701	0.0676008	0.109245	0.0673851	0.0254019	0.126268	0.182209	0.200762	0.017851	-0.12891	-0.0491262	0.185104	-0.0560253	0.0980535	0.0423828	-0.0845928	0.0282037	0.197404	0.08341	0.200944	-0.0819878	0.0714871	0.156063	0.419724	-0.0277015	-0.0957324	-0.0628744	0.124459	0.148225	-0.329846	0.13093	0.176341	-0.0748026	-0.0540123	0.0940072	0.0422106	-0.160459
AATCAGAC	-0.0739054	0.0144519	-0.030278	-0.0110149	-0.0892443	-0.0293476	0.0327302	-0.0803788	-0.0393721	-0.0719904	0.119447	-0.0488401	0.0415568	-0.00119201	0.0142549	-0.0359453	0.0214239	0.104204	-0.0604826	-0.132056	-0.142747	-0.166447	-0.000910716	-0.0303725	-0.0268155	0.0278539	-0.0462132	-0.0844658	-0.0117551	-0.00140644	-0.00671196	-0.0255076	-0.0562189	-0.0704635	0.0381241	0.248228	-0.114882	0.126707	-0.0454256	0.0289743	0.0541454	-0.0590792	-0.0949421	-0.0418902	-0.0479505	-0.010824	-0.0374216	-0.00282345	-0.109589
AATCAGAG	-0.166378	-0.176285	-0.0845217	-0.115835	-0.0933248	-0.161716	-0.0959564	-0.0579844	-0.146919	0.0508513	0.0738278	-0.0810096	-0.0745857	-0.0231852	0.0711742	-0.0736205	-0.104939	-0.0380477	-0.034298	-0.0104578	0.08713	0.0374772	-0.0095959	-0.0730856	-0.0893454	-0.11708	-0.0678881	-0.141084	-0.0980887	0.0129823	-0.0863839	0.0694129	-0.0876516	-0.0675736	-0.0606183	0.460236	-0.101396	-0.184364	-0.0279139	-0.0400249	-0.0701802	-0.134966	-0.0224357	0.0221121	-0.0612648	-0.0725676	-0.0290312	-0.0361861	-0.151883
AATCAGAT	0.0833258	0.0741182	0.104162	0.0625317	0.0169788	0.100919	0.142897	0.0418376	0.0672475	0.0336394	0.0778712	0.0873597	0.176445	0.0501239	0.0141018	0.0162797	0.176479	0.0953722	0.0536118	0.0227909	-0.173486	0.0563894	0.149528	0.126918	0.0417927	0.0483825	-0.132695	-0.0700411	0.0880264	0.149466	0.021788	0.00951327	-0.00167128	0.10056	0.0826859	0.442143	-0.0536077	-0.0682033	-0.020265	0.0152801	-0.00901967	-0.129817	0.0677744	-0.0114262	0.0232209	-0.0554103	-0.00778387	0.164873	0.0363976
AATCAGGG	-0.0305476	-0.0755767	-0.0489183	-0.0221579	-0.0806106	-0.0796564	-0.0754071	-0.0232634	-0.143577	0.00105839	0.0818851	-0.0758349	-0.121068	-0.0577637	-0.0858867	-0.0733191	-0.0566998	-0.0817822	-0.060267	-0.0494115	-0.069133	-0.189637	-0.046802	-0.0830095	0.0052769	-0.0890533	0.000987504	0.0299117	0.0115893	-0.0554895	-0.0803102	-0.069529	-0.141933	0.00587348	-0.0622648	0.463714	-0.208428	-0.0467464	-0.125458	0.0338364	0.0381474	-0.0713316	-0.0478945	-0.00475596	-0.13666	0.209994	-0.0573264	-0.0509362	0.102224
AATCAGTG	0.0818074	0.0257735	0.12763	0.0752721	0.135516	0.0649389	0.223812	0.0579428	0.162163	0.0914275	0.241988	0.0987817	0.185839	0.11506	0.163654	0.107809	0.080303	0.108776	0.173053	0.0936019	-0.0731113	-0.0226799	0.0437825	0.194541	0.0154056	0.0649429	-0.0597815	0.0214618	0.0184762	0.154725	0.0776514	0.103461	-0.0474562	0.0544554	0.174682	0.490771	-0.00369845	0.060635	0.0776132	0.136187	0.0148486	-0.0293254	0.195142	0.0669658	0.064434	-0.110211	0.0314733	0.0670697	-0.0502713
AATCATCA	0.0225574	-0.0773919	0.110919	-0.000417665	0.291736	0.171785	0.155819	0.110041	0.0721234	0.129743	0.166391	0.0852682	0.263636	0.484808	0.199269	0.0287791	0.373633	0.184168	0.129164	0.0916409	0.0180487	-0.00512614	0.140574	0.14369	0.0296611	0.0354477	-0.00109326	0.00779912	0.0637618	-0.000859132	0.172549	0.0558544	-0.118707	0.0853055	0.185638	0.175843	-0.0861988	-0.113614	0.0593022	0.0314107	0.0740533	-0.124967	0.0570628	0.00866686	0.0880688	-0.13894	0.091038	0.383738	0.0945206
AATCATGA	0.174918	0.0681078	0.168215	-0.0449793	0.33941	0.168207	0.225935	0.120144	0.182963	0.112035	0.211297	0.218943	0.302971	0.435063	0.316315	0.127629	0.385273	0.246964	0.133408	0.151415	0.0699837	0.00885611	0.133751	0.157221	0.0652988	0.0684802	0.279344	0.0871565	0.0754655	0.140895	0.111498	0.110488	-0.0815279	0.174887	0.283252	0.381729	0.0251946	0.00349367	0.175024	0.145977	0.157444	0.0786157	0.145144	0.147678	0.455203	0.0133195	0.0159861	0.0914498	0.0193406
AATCATGC	0.00166516	-0.147606	0.0152316	-0.0113043	0.196464	0.0307975	0.078954	-0.0234789	0.00264215	0.0243567	0.156241	-0.0121307	0.193775	0.378188	0.0597333	-0.0249935	0.280979	0.0954937	0.0588238	0.0182291	-0.0769903	0.137739	0.103285	0.167958	0.00418729	0.0935954	0.0511324	-0.0115606	-0.0557493	-0.0348181	-0.00106426	-0.10399	-0.26675	0.0266603	0.104026	0.212935	0.0842588	-0.00650633	-0.104063	-0.0107567	0.0055157	-0.0541823	-0.0381763	0.0822119	0.484909	-0.151677	-0.20027	-0.0516446	-0.127804
AATCCACG	0.0126863	-0.129652	-0.0952993	0.10942	0.108559	0.372498	0.0478003	-0.136109	0.14532	-0.102499	0.130198	0.16713	0.0749235	-0.109462	-0.106428	-0.075162	0.0953772	0.0365463	-0.0342014	0.0432283	-0.169381	-0.16259	-0.0922853	0.0963416	0.0676133	-0.0711575	0.0911939	-0.0689809	-0.188853	0.0213529	-0.121123	0.116958	-0.107667	-0.0643185	0.0378621	0.195902	-0.309543	-0.104244	-0.0467426	-0.0480113	0.00666484	-0.0875166	-0.0456221	-0.0805405	-0.0351114	-0.174937	0.456319	0.0105462	-0.167839
AATCCAGA	0.117518	0.0521173	0.0877146	-0.117087	0.0628828	0.0940269	0.15659	0.0162823	0.0614232	-0.0262761	0.0843986	0.0320091	0.0969725	0.0497972	0.0293848	0.0264266	0.0707677	0.0917741	0.0848817	0.0797929	-0.0911448	0.116148	0.0115238	0.241269	0.0118091	-0.0212725	-0.0250863	-0.222821	-0.0558502	0.12149	0.0424737	0.199553	-0.251383	0.158524	0.098675	0.284481	0.0147789	-0.153975	0.0240086	-0.0127909	-0.0776862	-0.250905	0.0694595	-0.0445548	-0.0314567	-0.164375	0.490289	0.0715214	-0.0773611
AATCCAGG	-0.218575	-0.0923384	-0.121442	-0.289755	-0.160901	-0.219227	-0.179719	-0.0694149	-0.142744	-0.0464806	0.0398089	-0.17297	-0.191055	-0.099631	-0.168166	-0.0509819	-0.150007	-0.128006	-0.0447246	-0.111523	-0.148031	-0.112891	-0.0780144	-0.155867	-0.172778	-0.141254	0.00443813	-0.164178	-0.135638	-0.14799	-0.0876136	0.158	-0.126462	-0.0509636	-0.0326677	0.157989	-0.16031	-0.235713	-0.129236	-0.118771	-0.170394	-0.136518	-0.198309	-0.181622	-0.0311489	-0.0457084	0.487432	-0.0828606	0.0556821
AATCCATA	0.147453	0.110978	0.210165	0.043246	0.188543	0.158282	0.177393	0.160079	0.150166	0.13466	0.115058	0.152579	0.188124	0.182048	0.11871	0.207108	0.163395	0.131398	0.184651	0.157045	-0.039706	-0.0101187	0.140038	0.17713	0.140376	0.125246	0.208012	0.0283615	0.101773	0.300703	0.187178	0.0563151	0.0179815	0.17286	0.26728	0.281792	8.1e-06	0.0286693	0.46198	0.158193	0.134672	-0.120603	0.0728106	0.13932	0.214119	0.123628	0.465908	0.0778609	0.155315
AATCCATG	-0.0202452	-0.0456847	-0.0148967	-0.131184	0.0106398	0.0334227	0.0412553	-0.00599069	0.0522428	0.013554	0.0827222	-0.0185116	-0.0114553	0.017108	0.0313341	-0.00535669	0.0519816	0.0574424	0.0187666	-0.0855911	-0.195524	-0.0379006	0.0441656	0.0362904	-0.0195731	0.0286591	0.206259	-0.0206336	-0.132478	0.0988656	-0.0584517	-0.0562164	-0.101902	0.0219106	0.0916506	0.215884	-0.219788	-0.111493	0.425244	0.0338153	-0.125321	-0.099359	-0.0335366	-0.0955357	0.448396	-0.0803871	0.452085	0.151336	0.0594674
AATCCCCC	-0.333802	-0.291853	-0.375961	-0.200071	-0.345063	-0.455985	-0.425186	-0.204377	-0.383247	-0.13525	0.0195088	-0.391848	-0.451439	-0.350298	-0.359364	-0.312995	-0.40983	-0.363059	-0.254757	-0.221859	-0.0647893	-0.272931	-0.439977	-0.323112	-0.0390999	-0.347739	-0.150031	-0.145714	-0.0728687	-0.220792	-0.172744	-0.138931	-0.299909	-0.350713	-0.397073	-0.31343	-0.167258	-0.165387	-0.216419	-0.0781972	-0.324944	-0.249549	-0.300845	-0.190125	-0.30597	0.0865339	-0.28357	0.0439035	-0.184737
AATCCCCT	-0.400464	-0.361763	-0.249441	-0.210294	-0.37656	-0.330019	-0.397599	-0.261207	-0.340867	-0.281367	-0.0593356	-0.278684	-0.403792	-0.365655	-0.293182	-0.313404	-0.332437	-0.271622	-0.270013	-0.189072	-0.12959	-0.245712	-0.34664	-0.259575	-0.220953	-0.311602	-0.0596703	-0.245466	-0.162466	0.0523791	-0.245307	-0.29651	-0.186746	-0.225486	-0.266629	-0.216515	-0.227872	-0.164321	-0.166236	-0.244743	-0.164359	-0.204204	-0.33281	-0.182352	-0.334266	0.136496	-0.257618	0.026613	-0.320398
AATCCCGA	0.483285	-0.096398	0.0339126	-0.0380282	-0.0201327	-0.0537053	-0.0692318	-0.0510971	-0.0353673	0.0393004	0.0417839	-0.0417368	-0.0366011	-0.0476514	0.000506445	0.00648366	-0.0194337	0.00825058	-0.00948596	-0.00929301	-0.00421044	-0.134187	-0.0971356	0.0258946	-0.0533308	0.0358695	0.0582618	-0.019113	-0.0145695	0.201031	-0.0121034	0.0143583	0.0214052	-0.0637406	0.00725432	0.305153	-0.085988	-0.0996245	-0.15051	-0.0638088	-0.123644	-0.103622	-0.125803	-0.0683523	-0.167929	0.0579193	0.413077	0.214982	-0.159544
AATCCGGA	-0.137952	0.0267318	-0.109661	-0.0259612	0.0169738	-0.148632	-0.0741001	0.0187926	-0.0589693	-0.0141066	0.0215972	-0.108854	-0.09295	-0.0739348	-0.0594437	-0.0276993	-0.162378	-0.0816328	-0.0771704	0.00457533	-0.135363	-0.0962836	-0.0796014	-0.138562	-0.054613	0.0354168	0.0699504	-0.0175515	0.0110767	-0.0350109	-0.17208	0.226582	0.0740412	-0.119748	0.163902	0.349665	-0.235388	-0.091396	-0.127533	-0.0804209	-0.148162	-0.0618572	-0.0494104	-0.117016	-0.065556	0.0474526	0.494304	0.157519	-0.154949
AATCCGGG	0.129556	-0.0619106	-0.137061	-0.0168086	-0.0961604	-0.271435	-0.198975	-0.102233	-0.145124	-0.0415774	0.00420117	-0.223803	-0.231129	0.039345	-0.116683	0.0171029	-0.197036	-0.109409	-0.0299369	-0.0569985	-0.0892701	-0.107742	-0.140834	-0.243921	-0.0095313	-0.0033024	0.0373018	-0.0967604	0.00848992	-0.0316479	-0.0755449	0.0539893	0.00354294	-0.0936753	-0.0520128	0.282587	-0.134809	-0.070093	-0.239664	-0.0208281	-0.125541	-0.0259504	-0.0774118	-0.187037	-0.221758	0.097674	0.463122	0.0915435	-0.0889387
AATCCTGA	0.0860143	0.0619472	0.0832185	-0.0575238	0.0699658	0.0242463	0.104479	0.126842	0.137964	0.108771	0.155621	0.0747571	0.0683363	0.00661821	0.0437728	0.0770448	0.0217444	0.0796714	0.084698	0.12067	-0.00888991	-0.0612973	0.0842665	0.0457889	0.0145416	0.0299777	0.129708	-0.0222786	0.0907752	0.160297	0.099499	0.143913	0.0185814	0.0825058	0.169749	0.343301	-0.0785713	-0.142822	-0.000298524	-0.0458515	-0.110043	-0.129787	-0.0160237	0.0147368	-0.0105888	-0.0257683	0.478883	0.223483	-0.132196
AATCCTGG	-0.0907394	-0.201485	-0.0800016	-0.191479	-0.137257	-0.148726	-0.0190686	-0.0701595	-0.143837	-0.0514819	-0.0280756	-0.136022	-0.0813963	-0.10271	-0.0612314	-0.0389013	-0.0856794	-0.0305334	-0.0582651	-0.171196	-0.194507	-0.0135692	-0.0969723	-0.156849	-0.138559	-0.130138	0.219514	-0.117328	-0.0628485	-0.0191609	-0.102488	0.00163345	-0.0798486	-0.140313	0.0149013	0.279213	-0.198462	-0.0719504	-0.164465	-0.0894978	-0.240063	-0.176116	-0.136113	-0.248923	-0.0820617	-0.0427792	0.483717	0.100988	-0.0862951
AATCGAGA	0.477471	0.0301036	0.163513	-0.032663	0.0481337	0.0399891	0.142809	0.0498726	0.0221256	0.122492	0.0734674	0.0658757	0.123674	0.0319124	0.10825	0.13736	0.103893	0.144768	0.129727	0.145318	0.0718932	0.0679191	0.154219	0.16204	0.00634217	0.142306	0.00626328	-0.024384	-0.00330313	0.149043	0.133391	0.242211	0.00812019	0.162897	0.196049	0.173732	-0.0217202	-0.0532178	0.136275	0.0670502	0.0073988	-0.00322432	0.161413	0.0342144	-0.00959916	0.0176067	0.0082664	0.151022	0.0200535
AATCGCGC	0.00100164	-0.00610524	0.0749085	0.474807	0.189958	0.0928687	0.115763	-0.026572	0.0405851	0.144132	0.216579	0.0468489	0.0837213	0.112612	0.104735	0.0906563	0.0589572	0.13063	0.0572582	0.0675279	-0.099408	0.0706563	0.173654	0.122072	0.188139	0.0491582	-0.062912	0.033523	-0.136599	0.0719336	-0.0467109	0.0433706	-0.110737	0.101362	0.163352	0.154904	0.0037009	-0.174115	0.00983176	-0.0228262	0.00230364	-0.0881874	0.0907573	-0.0292811	0.00404767	-0.143347	-0.103122	0.012772	0.0553345
AATCGGGA	0.4597	-0.143899	-0.100713	-0.210582	-0.185698	-0.128002	-0.0913274	-0.155086	-0.201738	-0.0861135	0.019304	-0.176777	-0.11053	-0.122301	-0.0646271	-0.0929418	-0.144365	-0.0493541	-0.0797672	-0.0780492	0.0168262	-0.072583	-0.0218621	-0.104729	-0.119431	-0.063516	0.00685438	-0.16996	-0.0884016	0.0614548	-0.111175	-0.0359251	-0.101045	-0.0670351	-0.0783221	0.265451	-0.0448907	-0.191004	-0.110861	-0.177128	-0.118945	-0.113894	0.0235945	-0.0965315	-0.164294	-0.0545109	0.311317	0.0557381	-0.230067
AATCTCAA	0.123761	-0.0607424	0.00590314	0.000577736	0.0734255	-0.0121038	0.10679	0.00229186	-0.0190913	-0.0163545	0.175165	0.0189372	0.097717	0.0308762	-0.0278959	0.044782	-0.00105322	0.00917209	0.101883	0.1215	-0.0756114	0.0879672	-0.0644686	0.159886	0.0360771	0.0181319	0.0430185	-0.147999	0.0377074	0.0811252	0.00266073	0.0224604	-0.136346	0.103983	0.13193	0.450058	0.115471	0.0229465	-0.0145405	-0.00421589	-0.0135637	-0.235237	0.0564362	0.0258461	0.166394	-0.110129	-0.0243408	-0.0203578	-0.0991039
AATCTCAG	0.014605	0.0228736	0.0136554	-0.0627699	0.0789494	0.0499426	0.0114685	0.0264896	-0.0127316	-0.0569526	0.054439	-0.0462774	0.0583009	0.111074	0.0419448	-0.0217086	0.0442573	-0.0347271	-0.0126765	-0.0410259	-0.0861876	-0.154677	-0.103871	0.0721442	-0.0655427	-0.0545804	-0.0613539	0.00548224	0.0348034	-0.047784	-0.0397236	0.0641023	-0.1005	-0.155709	0.0149114	0.489536	-0.173373	-0.137811	-0.0951596	-0.0435942	-0.00237947	-0.0833429	0.025972	-0.145637	0.0174469	-0.110708	-0.0746718	0.0630009	-0.102617
AATCTCGA	0.488159	0.0289748	0.117745	-0.00504772	0.121152	0.139634	0.176391	0.0584268	0.0760468	0.0993221	0.164988	0.186179	0.142779	0.0460276	0.141571	0.0727409	0.0638993	0.142355	0.113641	0.177751	-0.0460621	0.00299468	0.0954439	0.202828	0.0821666	0.130321	0.112635	-0.0669992	0.0595997	0.124071	0.0887636	0.236433	0.0273498	0.108577	0.197544	0.454929	-0.0278933	0.0967552	0.103903	0.0710067	0.032545	-0.189358	0.174715	0.0941125	0.0704957	-0.0746258	-0.00335185	0.0444747	-0.0117502
AATCTCGG	0.463025	0.0418689	0.0628386	-0.023657	0.0410328	0.0152408	0.104424	0.0394056	0.0276226	-0.0231144	0.0419073	0.0200027	0.00561517	0.0663854	0.0217135	0.0255603	0.0216693	0.0917022	0.0892386	0.0829631	-0.100183	-0.177031	-0.00837027	0.0525859	-0.0772839	0.0621974	0.0590996	-0.0162219	-0.0180871	-0.0194385	0.08467	0.134403	-0.068824	0.0234171	0.0250047	0.475397	-0.0327615	0.0479711	0.0313702	0.0220678	0.0362914	-0.0397554	0.0687948	-0.0327023	-0.0224199	-0.0627978	0.236952	0.0897558	-0.0200112
AATCTCTG	-0.0426782	-0.0100877	-0.0808511	-0.0365853	-0.0547608	-0.0565469	0.0723643	0.000119189	-0.0150928	-0.146186	-0.00722526	-0.107005	0.0406312	-0.0609761	-0.0156183	-0.0719017	-0.00615614	0.0117311	-0.0437771	0.0485472	-0.168991	-0.196701	-0.131861	0.0603341	-0.114888	-0.177194	0.211475	-0.192141	0.0399893	0.00659374	0.0273748	0.0884191	-0.126496	-0.158893	-0.0588779	0.476071	-0.0975088	-0.00458706	-0.0911473	-0.0498853	-0.043839	-0.0688762	0.0549659	-0.0792513	-0.0469078	-0.171594	-0.0447259	0.0400151	-0.124331
AATCTGAA	0.144136	0.0693025	0.0784726	-0.0011117	-0.0336926	0.0355348	0.263958	-0.0168725	0.153543	0.0242053	0.237666	0.0467254	0.115343	0.0668141	0.147817	0.13814	0.0398963	0.19881	0.141357	0.169736	-0.163704	-0.0766142	0.0177937	0.176499	-0.113586	0.0577297	0.0481555	-0.0608937	0.0357681	0.0410165	0.123501	0.19168	-0.113284	-0.00382416	0.129997	0.465666	0.023189	-0.0681367	0.0467739	0.0922487	0.147724	-0.169905	0.196809	0.0622034	-0.00851386	-0.166446	0.0686415	0.114957	-0.108004
AATCTGAC	-0.00487857	0.000205927	0.082738	-0.0814618	0.120537	0.103878	0.0999933	0.0520344	0.307561	0.011363	0.0885764	0.133765	0.253557	-0.000917126	0.0424353	0.000856617	0.173252	0.128463	0.0597468	0.10292	-0.109661	-0.0325429	-0.0737292	0.148149	0.0250548	0.0820059	0.0628857	-0.138433	0.00833309	0.0569926	0.0169655	0.12378	0.154027	0.0218958	0.0692104	0.440599	-0.00461308	-0.0158292	0.0143857	0.0310599	0.0279258	0.0512752	-0.0308289	0.0641616	0.109018	-0.0481975	0.000737733	-0.03629	-0.0813962
AATCTGAG	0.0411014	-0.040211	0.0389094	-0.13939	-0.0476382	0.0644817	0.0740782	-0.0751976	0.0211578	-0.0830698	0.0713753	0.0541051	0.0140691	0.0128829	0.126054	-0.013401	0.0743829	0.0972242	0.0196543	0.125992	0.202946	-0.105152	0.0097753	0.11194	-0.0111311	-0.0808691	0.095386	-0.157127	-0.0963095	0.0938397	0.0889347	0.167069	-0.112962	-0.116737	0.0672966	0.469655	-0.0958395	-0.0522666	-0.0390863	-0.009091	-0.0431934	-0.216087	-0.0541522	0.00569287	-0.137103	-0.129023	-0.0417679	0.0440759	-0.0320008
AATCTGAT	0.0534804	-0.0376619	0.0797165	-0.0778512	0.0463942	0.0337391	0.0467945	-0.0284742	-0.00550333	-0.131023	0.13086	0.070882	0.14483	0.0525834	-0.00354017	-0.00189043	0.176735	0.0980026	-0.000295652	0.0280906	-0.202722	-0.0453572	0.113759	0.10326	-0.048784	0.0157562	-0.0842883	-0.216951	-0.105485	0.110749	0.0165349	0.0459618	-0.238562	0.100028	0.112275	0.462047	-0.0479734	-0.0323912	0.0207598	0.0336699	0.0583093	-0.17255	-0.0723325	-0.0114985	0.0320591	-0.167042	-0.00708239	0.138295	-0.057253
AATCTGGA	-0.00879305	-0.0122213	0.0379926	-0.0256657	-0.00817752	-0.0117578	0.0676822	-0.0120791	-0.00742189	-0.0142452	0.151521	0.00371173	-0.0270207	0.0254333	0.0427984	-0.0256955	-0.0105118	0.066881	0.0602285	0.126292	0.0345853	-0.242018	-0.103254	0.107544	0.00737987	-0.0602852	0.197975	-0.139447	0.0228289	-0.00870197	0.0279702	0.254421	-0.0101696	0.00370769	0.00779916	0.485083	-0.0397808	-0.00626826	0.0649401	0.0423417	0.0218905	-0.165694	0.00427656	0.00704008	-0.0761476	-0.035636	0.436047	-0.0390246	-0.0133861
AATCTGGC	-0.141504	0.0424419	-0.0384797	-0.123893	-0.119862	-0.129823	-0.0911525	-0.0907908	-0.161003	-0.0730473	0.0758268	-0.112003	-0.108166	-0.0243149	-0.145218	-0.066264	-0.097108	-0.0282851	-0.117471	-0.0240858	-0.082894	0.0834579	-0.116077	-0.0985759	-0.0731983	-0.0759357	0.168428	-0.114729	-0.040443	-0.0524466	-0.0631201	-0.0184407	0.00245459	-0.0122241	0.0481954	0.473409	0.0105838	-0.205055	0.0118678	-0.115113	-0.112876	-0.16315	0.00830952	-0.111285	-0.0181364	-0.0509453	-0.0366156	-0.0442584	-0.0181865
AATCTGGG	-0.151803	-0.128836	-0.146277	-0.221774	-0.125997	-0.16993	-0.166363	-0.0798698	-0.0853321	-0.123873	0.0133445	-0.18327	-0.172214	-0.121984	-0.126757	-0.128576	-0.0899183	-0.094947	-0.0963434	-0.163774	-0.0974186	-0.17643	-0.168895	-0.181411	-0.0405641	-0.114271	0.100033	-0.242314	-0.0555925	0.0220549	-0.0962899	-0.0433423	-0.322105	-0.0771047	-0.146787	0.472879	-0.0597614	-0.128376	-0.127674	-0.0347112	0.0219175	-0.229678	-0.155254	-0.183671	-0.147712	-0.13516	0.0728992	-0.0249007	0.0574543
AATCTGGT	0.0813828	0.112846	0.153157	-0.0360588	0.0260143	0.0764637	0.0920856	0.0705001	0.0206568	-0.00632125	0.127132	0.107186	0.153412	0.00224066	0.0176892	0.0249009	0.0580337	0.0299576	0.121318	0.00476148	-0.102198	0.131501	-0.015353	0.184506	-0.0585463	0.00942604	0.070414	-0.0808978	-0.063247	0.0957087	0.0121312	0.00750029	-0.0643607	0.0474362	0.0543686	0.47936	-0.019419	0.122554	0.0832515	0.0270123	0.0438122	-0.0872647	0.0302297	0.0345217	-0.0370209	-0.015587	-0.0672582	-0.161558	0.0508809
AATCTGTA	0.0466406	0.102564	0.126882	-0.0945057	-0.0236177	0.0473261	0.181276	-0.0115676	0.0768453	0.0912593	0.172158	0.0910087	0.130289	-0.0149733	0.0296706	0.0514261	0.00711163	0.00899506	0.125746	0.122241	-0.00783445	-0.0265625	0.0263829	0.139854	-0.0779087	0.0578428	0.0622341	-0.109667	0.0337961	0.102486	0.123333	0.0962108	0.00599058	0.0666508	0.066476	0.460658	-0.0845435	0.386426	0.00780452	0.242777	0.105011	-0.263175	0.103256	0.0464249	0.0947483	-0.0731001	0.0737815	0.0425192	-0.0221252
AATCTGTC	0.108556	0.000253626	0.0166259	-0.052372	0.111409	0.0638966	0.132395	0.0432699	0.0819561	0.0314044	0.147764	0.0212918	0.0847393	0.0893402	0.0263908	0.0338319	0.101061	0.0945567	0.0804309	0.124847	-0.0524158	-0.217106	-0.076582	0.0899581	-0.0305036	-0.00106883	0.0797761	-0.149988	-0.0464386	-0.01145	0.00588364	0.0888027	0.0400394	-0.00829788	0.1178	0.455163	-0.236856	0.0603949	-0.00740566	0.100704	0.0375314	0.306275	0.0464906	-0.119055	-0.0623837	-0.0914686	-0.0552382	-0.0141723	-0.0620132
AATCTGTG	0.0224602	0.0597357	0.0612675	-0.0978577	-0.0247419	0.0312451	0.160692	-0.0499272	-0.0087641	0.0273854	-0.0297091	-0.00531085	0.101521	0.0929136	0.083985	0.10133	0.0842786	0.0773044	-0.00446573	0.019577	0.0265737	-0.157198	0.0299273	0.022658	0.0559373	-0.0456517	0.190098	-0.108521	0.141864	0.0574354	-0.0881083	0.0441596	-0.024061	0.05382	0.196695	0.487088	-0.269945	-0.0716403	0.0363235	-0.0086964	0.0421529	0.230221	0.106481	-0.0637061	-0.015121	-0.207783	-0.0639193	0.0520579	0.0580427
AATCTTGC	0.208491	-0.185288	-0.00183824	-0.0153739	-0.0197348	-0.0385146	0.0875655	0.0664762	0.0919888	-0.000216957	0.205887	-0.00259326	-0.0259916	-0.0221509	-0.0431439	0.000261724	-0.0217871	0.0847853	0.090902	-0.0818144	-0.0297655	-0.0849788	-0.00375321	0.0154136	0.0282072	-0.0477271	0.122747	-0.0804099	0.0712275	0.0474015	-0.0335414	0.078531	-0.0914992	-0.0574791	0.0502505	0.243591	-0.0739617	-0.148059	-0.0711172	-0.0771686	0.0285348	-0.095399	-0.0387596	-0.0890268	0.0833834	-0.1074	0.0239044	0.0683195	-0.0505897
AATGAAAT	0.043023	-0.0225353	0.0634993	-0.0893136	0.173128	0.152796	0.355716	-0.0665285	0.114353	0.0184767	0.491195	0.0864951	0.219101	0.141688	0.131783	0.110622	0.14433	0.138098	0.139802	0.229626	0.0400163	-0.0262758	0.217797	0.304952	-0.0408088	-0.00293075	0.00914188	-0.162759	-0.0890677	0.0505978	0.0378276	0.127486	-0.113471	-0.0310452	0.0446093	0.207476	-0.135668	-0.0499519	0.064273	0.141361	0.0463585	-0.24044	0.149656	0.0900163	-0.0420589	-0.239088	-0.0196627	-0.129123	-0.0995716
AATGAAGC	0.179282	0.0132383	0.164688	0.0596439	0.124576	0.143359	0.112157	0.0332743	0.0348982	-0.00708811	0.0251469	0.11487	0.143709	0.0651177	0.110922	0.162447	0.143419	0.140315	0.122288	0.0548882	-0.0877706	0.38192	0.220099	0.152053	0.107947	0.0805462	-0.0467681	0.0953827	-0.0261368	0.419552	0.0971877	0.0406444	-0.0819381	0.0808601	0.146521	0.0956149	0.45888	-0.165945	0.0552809	0.0403644	0.131968	-0.23779	0.186845	0.0716656	0.0754081	-0.126206	-0.0108047	0.252925	0.0216888
AATGAATC	0.280606	0.0170237	0.228554	0.0663826	0.210782	0.263964	0.31214	0.062815	0.216084	0.120795	0.192929	0.204027	0.280051	0.183794	0.22492	0.236722	0.27168	0.252591	0.237715	0.222715	0.0771772	-0.104134	0.205978	0.304715	0.0777429	0.201267	0.154464	0.0462463	0.108092	0.362266	0.247532	0.206536	-0.0628332	0.117928	0.248766	0.420219	0.0333312	-0.0157497	0.142891	0.188405	0.186945	-0.128653	0.263619	0.19984	0.114758	-0.062392	0.200269	0.265764	0.078296
AATGAATG	0.194349	-0.0169967	0.103116	0.0515212	0.126519	0.170669	0.157626	0.0436214	0.0480833	0.0244741	0.0646218	0.0752969	0.207485	0.111898	0.0981023	0.114164	0.15178	0.0315985	0.0603758	0.089155	-0.0625157	0.0394166	0.211793	0.177239	0.0587065	0.0346501	0.230136	-0.00746124	0.0141441	0.0728646	0.108707	0.0902453	0.0167762	0.0845668	0.206382	0.081096	-0.120913	-0.00812343	0.115969	0.0554665	0.112304	-0.154198	0.0897055	0.066564	0.0197072	-0.102483	0.0547488	0.0289292	-0.00505659
AATGAATT	0.148176	-0.00355287	0.0964208	-0.0214948	0.115635	0.114715	0.246259	-0.00893319	0.133425	0.00555691	0.185856	0.121858	0.183593	0.208973	0.0983527	0.188457	0.0791621	0.071434	0.199354	0.282811	-0.0775422	-0.0363003	0.116885	0.293623	-0.0138461	0.0968412	0.32899	-0.0192145	0.0431562	0.164663	0.123507	0.113133	-0.112669	0.034507	0.0404643	0.131745	-0.0831476	0.0547226	0.0933784	0.222833	0.144679	-0.0579146	0.210526	0.123324	0.0255102	-0.0725774	0.0295701	-0.0549352	-0.0861579
AATGACAA	0.139179	0.0725601	0.199465	-0.0164727	0.312743	0.185916	0.173577	0.162164	0.182642	0.135793	0.200385	0.188258	0.245288	0.475096	0.223447	0.182458	0.306374	0.16572	0.234996	0.12721	-0.106792	-0.00966669	0.151868	0.249677	0.0975859	0.113581	0.0734028	-0.0414686	0.0650964	0.110974	0.142866	0.0922164	-0.02887	0.068056	0.10949	0.213573	0.0342953	0.0426769	0.138891	0.129284	0.173574	0.428592	0.145624	0.140444	0.122421	0.0268915	0.0378152	-0.0320266	0.0725247
AATGACCA	-0.00556461	-0.0798106	0.0560705	-0.051256	0.162909	0.106202	0.0534962	0.0787343	0.0743258	0.065375	0.121784	0.0873898	0.158112	0.247043	0.0616461	0.0550557	0.217126	0.023103	0.106772	0.0536924	-0.108948	-0.12558	0.0424828	0.0859269	-0.0749372	0.0599184	0.174506	-0.114985	-0.0620884	0.0723501	0.164917	-0.017767	0.495945	-0.0193082	0.0825122	-0.0392503	-0.135714	0.0862754	0.114823	0.12817	-0.0102336	0.173608	0.0496289	0.0875126	0.0616313	-0.0354475	-0.0466101	-0.162048	-0.117561
AATGACCC	-0.0135925	-0.114186	-0.080801	-0.176795	-0.0114806	-0.10416	-0.125873	-0.0472798	-0.106324	-0.0499274	0.0524332	-0.110571	-0.129944	0.0625423	-0.0026846	-0.0383069	0.0360681	-0.037627	0.0314651	-0.135645	-0.0264096	-0.140629	-0.175781	-0.0776652	0.0443969	-0.101568	0.230174	-0.0201534	-0.0441995	-0.0713776	-0.0358704	-0.0819484	0.468379	0.0117234	-0.0473311	-0.114685	-0.241717	-0.025251	0.0128107	-0.0912098	-0.134354	0.208025	-0.125584	-0.0162646	-0.167279	0.274023	-0.0329941	-0.107745	-0.027697
AATGACCG	-0.11199	-0.0232821	-0.0441417	-0.00898849	0.00888122	-0.109407	-0.0601985	-0.00817919	-0.0276926	-0.00657889	0.0919422	-0.108192	0.0177132	0.11382	0.00201635	-0.0371655	0.01102	-0.059555	-0.0212255	0.00121223	-0.0997692	-0.140777	-0.0964819	-0.082462	-0.100328	-0.0649421	0.104126	-0.122417	-0.0778164	-0.196509	-0.110462	-0.0434377	0.486978	0.0187943	-0.114162	-0.104348	-0.184156	0.0664758	-0.180542	0.0721594	-0.0858516	0.155568	-0.0403515	0.0626246	-0.0779281	0.052034	-0.10649	-0.155782	-0.127257
AATGACCT	-0.0397944	-0.178912	-0.148227	-0.175986	-0.0434762	-0.0880989	-0.173579	-0.171891	-0.173404	-0.0687574	-0.0111427	-0.110635	-0.0653249	0.00313396	-0.0175741	-0.183768	0.148831	0.0140641	-0.0928002	-0.129131	0.0419797	-0.195388	-0.169308	-0.0997375	-0.134608	-0.194528	0.127768	-0.177193	-0.120768	-0.0856598	-0.145276	-0.19299	0.468828	-0.15863	-0.0993401	-0.150946	-0.124313	-0.156534	-0.0778355	-0.106906	-0.138562	0.158319	-0.0911508	-0.0834422	-0.0821473	0.117288	-0.0481848	-0.114467	-0.292384
AATGACGA	-0.0123504	-0.0696794	0.0603307	-0.0586567	0.461343	0.186086	0.0746361	0.1058	0.0366929	-0.0190539	0.102538	0.164799	0.301856	0.331035	0.190958	0.024147	0.445235	0.307424	0.117193	0.0899343	-0.111757	-0.0632852	0.0601011	0.148618	-0.0173671	0.0130861	0.0522343	0.0307077	0.0281036	0.0121469	0.117116	0.0189966	-0.119688	0.0387123	0.00977492	-0.0099498	-0.0451426	0.0626235	0.0834877	0.0425973	0.0998118	0.264859	0.0335433	0.017787	-0.0540874	0.0129966	-0.125578	0.211293	0.0483695
AATGACGC	-0.13106	-0.0656984	-0.0233968	0.2468	0.480285	0.110457	-0.0537352	0.0329357	0.0753629	0.0724229	0.0060914	0.0264225	0.333128	0.272998	0.161797	-0.0925642	0.459532	0.0983834	0.0166945	-0.0946647	-0.131512	0.000993158	0.0658674	0.0136805	0.077572	-0.0619739	-0.0857856	0.00741062	-0.123362	-0.0553702	-0.0802955	-0.0973115	-0.111508	-0.00473514	0.0448099	-0.0632424	-0.0688897	-0.135572	0.00281498	-0.022782	0.139629	0.268258	-0.055826	0.0217155	0.000735438	-0.172568	-0.214759	-0.0112045	0.104971
AATGACGT	0.131015	-0.0326857	0.124429	0.0160465	0.497303	0.37579	0.202694	0.11715	0.344559	0.127487	0.200066	0.368297	0.458877	0.356047	0.201684	0.0726227	0.484464	0.419694	0.163667	0.096652	-0.147192	-0.04165	0.104679	0.225679	-0.0121274	0.11404	0.036001	0.101621	-0.106695	0.0729142	0.00781624	-0.0232165	0.0575167	0.00223575	0.0880188	0.150231	-0.118896	0.0777603	0.161123	0.0552596	-0.136277	0.236256	0.081914	0.126045	0.11146	-0.0520743	-0.00530934	-0.0339776	-0.0938685
AATGAGGA	-0.0688266	-0.0987151	-0.0409829	-0.139661	-0.0654344	-0.087261	-0.0833828	-0.139427	-0.129747	-0.0616686	0.0186055	-0.0909713	-0.067951	-0.0250948	-0.0739927	-0.108728	-0.0622224	-0.0865791	-0.00266323	-0.0697574	0.45951	-0.190781	0.0970814	0.00296186	-0.136442	-0.104976	-0.0552901	-0.0899785	-0.0193802	0.0620018	0.0436091	-0.114959	-0.00977536	-0.0886516	-0.0257152	-0.124388	-0.114973	-0.174654	-0.135768	-0.0681115	-0.115825	-0.0716139	-0.0709642	-0.0831644	-0.17784	0.0352912	0.0779536	0.191206	-0.130946
AATGAGGG	-0.0685149	0.037432	0.047455	0.00624671	-0.0112771	-0.0708273	-0.0957949	-0.0817748	0.0782042	0.0928896	0.0859469	-0.000241509	-0.0981648	-0.0413925	-0.130847	0.1059	-0.0363497	-0.0427921	0.117411	0.0355021	0.466265	-0.0900699	-0.00485278	-0.0488772	0.122706	-0.08039	0.113823	-0.0274006	0.028667	0.0750373	0.0455588	0.00611558	-0.0984661	0.103043	-0.0146002	-0.0682103	0.0323746	-0.104798	0.00863685	0.077761	0.0106729	0.0341911	-0.0887529	0.0756665	-0.11323	0.185344	0.0092466	0.130493	0.00364208
AATGAGGT	0.00848681	-0.0114146	0.083629	-0.00421385	0.113951	0.168369	0.11741	0.011453	0.0297629	0.0241165	0.190547	0.0795174	0.235142	0.0661808	0.166478	0.0332542	0.189907	0.130571	0.153199	0.106204	0.474292	-0.16543	-0.00166939	0.123929	0.0333022	0.0112522	0.0209054	-0.0959338	0.0693722	0.0828448	0.0933855	-0.022481	0.0261842	-0.0168086	0.0925967	0.0774332	-0.141161	0.00229487	0.0854895	0.0279982	0.0230702	-0.0213692	-0.00432415	0.152786	-0.00217898	0.168035	0.0273957	-0.0184495	0.00544951
AATGATAA	0.161694	0.0738377	0.142023	-0.0280709	0.225858	0.126635	0.230692	0.0257428	0.142179	0.0795757	0.144285	0.181846	0.254641	0.426216	0.170418	0.110742	0.233004	0.175749	0.194719	0.257165	-0.0732414	0.138639	0.233362	0.260257	0.075044	0.126104	0.216265	-0.132675	0.0885299	0.167915	0.149531	0.191523	-0.0079925	0.249286	0.222604	0.166274	0.0134514	0.121474	0.153738	0.100073	0.182454	-0.21154	0.213685	0.168535	0.169018	-0.0314064	0.0542585	-0.0161445	-0.00411649
AATGATAC	0.142251	0.0496917	0.0655609	0.0094609	0.192537	0.179285	0.169628	0.0455655	0.0911331	0.0719761	0.146781	0.140672	0.189808	0.161889	0.177025	0.115366	0.291961	0.177529	0.156589	0.0435032	-0.0856047	-0.0462507	0.197492	0.129706	-0.0509265	-0.0162975	0.0853647	0.0446803	0.0367642	-0.0298139	0.0252538	0.07973	-0.176181	0.060622	0.0484201	0.100006	-0.115314	0.232218	0.129592	0.17807	0.140849	-0.110194	0.0829297	0.0979695	0.0411595	0.0466193	-0.114562	0.139251	-0.00418259
AATGATCA	0.05283	-0.0118601	0.146491	-0.051093	0.231999	0.0665777	0.230137	0.0239321	0.0495776	-0.00493581	0.143075	0.171514	0.324878	0.232984	0.209723	0.112987	0.359521	0.295445	0.165411	0.0760827	-0.0010201	-0.0322775	0.222713	0.140893	0.112258	0.0633744	0.033564	0.0181087	0.0169764	0.134513	0.0746902	0.0310009	-0.105264	0.112097	0.248101	0.14653	-0.0613228	-0.0632677	0.104029	0.0632486	0.0986916	-0.204407	0.116906	0.135371	0.193833	-0.0077156	-0.0971706	0.174823	-0.0706684
AATGATCT	0.0653877	-0.0295023	0.0382708	-0.0302053	-0.00591172	-0.00265373	0.0963506	-0.00577727	0.0427096	-0.117754	0.0233571	-0.0232356	0.106484	0.06601	0.0644389	-0.00836174	0.17465	0.0252936	-0.0071166	0.0244977	-0.100782	-0.116128	0.0762077	0.0770775	-0.0526503	0.00182211	-0.0963068	-0.0513512	-0.0379979	-0.0300768	0.0149501	-0.0192458	-0.0452421	-0.00736458	0.142458	-0.0619561	-0.063171	-0.0292683	-0.0389731	0.0515643	0.0392946	-0.193881	0.0745015	-0.142884	0.0281497	-0.170993	0.0782127	0.117705	-0.0549849
AATGATGA	0.170913	0.0563171	0.246264	0.102415	0.393948	0.211413	0.257574	0.200599	0.15412	0.203274	0.137755	0.257812	0.299455	0.481082	0.238443	0.181565	0.426195	0.221329	0.205937	0.155227	0.0630991	0.00942939	0.271514	0.24621	0.156109	0.096297	0.14206	-0.0530543	0.1386	0.21072	0.219422	0.133445	0.122878	0.236891	0.177059	0.158652	-0.0232778	-0.0148018	0.141463	0.0568723	0.104558	0.104391	0.053312	0.0940078	0.156191	0.0450495	0.123228	0.41636	0.13693
AATGATGT	0.148983	0.111182	0.146417	0.0405316	0.45805	0.218575	0.126985	0.121498	0.195541	0.145423	0.211191	0.185181	0.366396	0.215126	0.104618	0.112865	0.437354	0.241354	0.184083	0.092262	-0.0266365	-0.192902	0.132841	0.156772	-0.04969	0.0579521	0.105827	0.0375417	0.106384	0.0726235	0.0905529	0.0605542	0.0976432	-0.0477744	0.0018614	0.230578	-0.0448074	-0.018	0.0227209	0.0337437	0.115605	0.114027	0.1452	0.187709	0.117626	-0.0615093	-0.0395486	0.369459	0.0331969
AATGCAAC	0.128559	0.111797	0.164518	0.136844	0.119779	0.196507	0.243909	0.138202	0.170514	0.179817	0.275782	0.236585	0.225317	0.124616	0.117582	0.124899	0.127194	0.127498	0.131948	0.168923	-0.0340892	0.0473036	0.221801	0.201133	0.0755695	0.167967	-0.0409153	0.0646483	0.0580327	0.190127	0.0938324	0.082749	-0.08236	0.0768368	0.248713	0.0686084	-0.0158536	0.0311224	0.0943539	0.0841089	0.184175	-0.263731	0.102609	0.0169774	0.22632	-0.136576	0.00875432	-0.000864357	0.0949139
AATGCAAG	0.145298	0.0321618	0.152107	-0.0747209	0.124062	0.154186	0.167522	0.0857923	0.0546808	0.0745827	0.197974	0.184078	0.197185	0.131137	0.118346	0.0586353	0.105609	0.103965	0.0720837	0.0866168	-0.0229358	0.198984	0.101028	0.191191	0.0307211	0.12309	-0.0907769	-0.0478814	0.070474	0.136477	0.0682567	-0.0666023	-0.115985	0.15067	0.176835	0.109839	0.146979	-0.0300906	0.0540953	0.0417669	0.0780513	-0.201638	0.121785	0.0500405	0.096744	-0.0300529	-0.0717527	-0.159175	-0.0132785
AATGCACT	0.14572	-0.00239858	0.0969386	0.0204786	0.0287454	0.0504945	0.0784761	-0.0228971	-0.00451332	-0.0653834	-0.0265082	0.0824297	0.104559	0.092397	0.0975794	0.0934867	0.0640758	0.150633	0.0395402	-0.00957911	-0.0656595	-0.0825707	0.256761	0.0224612	0.0376584	0.0493915	0.0836681	0.0820276	0.0917038	0.0578564	0.0920119	0.0375111	-0.00186114	0.0712787	0.162112	0.0864785	-0.0737784	-0.15632	0.0114718	0.0225169	-0.0141945	-0.0978589	-0.0151053	0.0203553	0.0452431	-0.00543191	0.131512	0.021449	-0.05762
AATGCATA	0.199996	0.0521164	0.232088	0.0815619	0.232841	0.255148	0.259237	0.167799	0.169824	0.132512	0.18033	0.243261	0.284699	0.181796	0.200265	0.134535	0.220276	0.224696	0.181812	0.212866	-0.0963585	0.0967906	0.309143	0.245711	0.163881	0.215783	0.133997	0.0525099	0.057719	0.204912	0.0307239	0.108452	-0.103036	0.136726	0.271241	0.173441	0.125052	-0.00044331	0.172054	0.14069	0.187625	-0.215772	0.162381	0.203546	0.181443	-0.00842504	0.023215	0.0581635	0.0107324
AATGCATG	0.0372646	0.00485896	-0.0588833	-0.0322144	0.0940105	0.110594	0.0471488	-0.0515878	-0.0182245	-0.142084	0.0492404	-0.0129733	0.129716	0.0193135	0.0691133	-0.0788669	0.062242	0.0480085	-0.0471132	-0.0247026	-0.240383	-0.0207188	0.134977	0.0177783	-0.0482417	0.0135717	0.0277971	-0.0305174	-0.0208885	0.0430784	-0.0163537	0.0488021	-0.182817	-0.0792704	-0.0121532	0.00743846	0.0493251	-0.10481	0.0759332	-0.0697154	-0.0146778	-0.0248455	-0.0534439	-0.0178203	0.493584	-0.049984	-0.08127	0.0218831	0.0977616
AATGCGCA	0.0175367	0.109338	0.0121125	0.491408	0.133807	0.0192522	0.184458	0.0703679	0.0186889	0.147499	-0.0213135	0.101958	0.0587981	0.132689	0.149969	0.00734956	0.0268386	0.141246	-0.0128556	0.0400986	-0.132441	-0.0559131	0.210453	-0.0531171	0.0987989	0.0303091	0.0298362	0.183676	0.113482	0.0817496	-0.124563	0.0685521	-0.101429	0.00529301	0.207949	0.00189968	-0.0404329	-0.186615	0.0672081	-0.0459047	-0.0529042	-0.000314303	0.126262	0.0700204	0.0366178	-0.062577	-0.0403539	0.074824	0.0424794
AATGCGCG	0.0511489	-0.00280484	-0.0790254	0.488726	-0.0467866	-0.1367	-0.0130111	-0.0372834	-0.0913162	-0.111474	-0.00290164	-0.0595115	-0.103436	-0.0689164	0.0316989	-0.010434	-0.100903	-0.0735589	-0.0905191	0.028155	-0.11942	-0.0194977	0.106274	-0.139452	0.101721	-0.0211998	-0.0981477	0.123952	-0.190485	0.0125638	-0.170421	0.179808	-0.180974	0.0676576	-0.0297528	-0.0898504	-0.143059	-0.128971	-0.103311	-0.122931	-0.177359	-0.0856766	-0.0226972	-0.0089656	0.00368499	-0.221802	0.0441381	-0.0736039	-0.128497
AATGCTAA	0.153282	0.0900151	0.272466	0.164556	0.247404	0.148554	0.232797	0.153074	0.202039	0.169955	0.174818	0.3083	0.234098	0.200567	0.170599	0.160477	0.119021	0.194017	0.264804	0.273112	0.0495127	0.452268	0.199318	0.254895	0.147428	0.215022	0.155898	0.0429809	0.096835	0.224397	0.250291	0.196514	-0.0155068	0.213065	0.291735	0.206352	0.179667	-0.066188	0.0691677	0.101768	0.23058	-0.122749	0.21255	0.16875	0.0766051	0.0436737	0.073738	-0.0437062	0.0537009
AATGCTAC	-0.0433725	0.0478905	0.00398694	0.00348929	0.0217894	0.00337264	0.0713358	-0.10114	-0.0135867	-0.0833532	0.0481335	0.0219021	-0.00924568	-0.0167609	0.0231866	0.0175996	-0.00178426	0.0123378	-0.002336	-0.0254311	0.00734208	0.250416	0.0372996	0.0127851	-0.0610805	0.255393	-0.064056	-0.00113619	-0.0654493	-0.0643525	-0.0190625	-0.072905	-0.172731	-0.0238353	0.0695663	-0.0440321	0.0997374	0.133337	-0.100775	0.0903425	0.199983	-0.178857	0.0348489	-0.00189562	-0.0326966	-0.1145	-0.113206	-0.0766153	-0.0929138
AATGGACA	0.0466194	0.148198	0.126888	0.108843	0.176345	0.193224	0.149725	0.085614	0.0624608	0.0206687	0.143974	0.165107	0.190816	0.0895383	0.197659	0.0633737	0.128288	0.112463	0.0788077	0.106585	-0.186555	-0.060274	0.125099	0.169303	0.0613959	0.128126	0.195846	0.0102907	0.00147951	0.121363	0.103147	0.0473139	0.457621	0.0988543	0.150245	0.062786	-0.145087	0.147563	0.333946	0.10554	0.111721	0.197081	0.162607	0.12757	0.192125	-0.0285779	0.0772018	0.00505602	0.123697
AATGGCCC	-0.208362	-0.00948868	-0.224434	-0.0966986	-0.220426	-0.255973	-0.13683	-0.0669021	-0.132995	-0.0683171	-0.0146834	-0.230789	-0.187256	-0.0994219	-0.0655272	-0.0289503	-0.232529	-0.0732413	-0.0862967	-0.118183	-0.0708653	-0.097786	-0.108901	-0.183807	-0.032223	-0.00284598	0.153183	-0.147267	-0.0384764	-0.185089	-0.106624	-0.0767753	0.187773	-0.161552	-0.199788	-0.220195	-0.217441	-0.12311	0.0475716	-0.182658	-0.0502642	-0.18194	-0.105397	-0.0617165	-0.206932	0.186511	-0.17055	-0.103878	-0.170947
AATGGGGG	-0.328617	-0.275968	-0.258087	-0.121053	-0.232285	-0.363295	-0.348948	-0.0865095	-0.204748	-0.0864425	-0.034977	-0.33907	-0.396904	-0.225105	-0.28964	-0.133711	-0.362467	-0.308457	-0.145506	-0.069468	-0.267175	-0.106913	-0.244124	-0.293644	0.240269	-0.243945	0.129027	-0.0508221	0.0890842	-0.104333	-0.130989	-0.204538	-0.183761	-0.174719	-0.270898	-0.328408	-0.0359406	-0.102445	0.346571	-0.0184599	-0.204864	-0.0134453	-0.241785	-0.118636	-0.23131	0.234856	-0.274762	-0.187641	0.0142548
AATGGGGT	-0.0935963	-0.105687	0.0597067	-0.0244188	0.0317266	-0.0761241	-0.0734814	0.157336	-0.0310708	-0.00788801	0.111518	0.00444513	-0.118526	0.00421874	-0.0209624	0.11521	-0.103951	-0.0385929	0.114849	0.0494827	-0.0991189	-0.0584451	-0.091304	-0.0157659	0.172837	0.119915	0.16964	0.185784	0.101877	0.150479	0.0833564	0.0190129	-0.029124	0.109953	0.10844	-0.00547299	-0.0544364	-0.0750394	0.466728	0.00917993	0.0684755	0.0448567	0.0136097	0.110706	-0.107519	0.274234	0.0214959	-0.0349356	0.188327
AATGGTCA	0.00951282	0.0770931	0.147407	-0.0693436	0.138605	0.148686	0.115903	0.119541	0.141662	0.146809	0.144751	0.102199	0.183352	0.221188	0.0857075	0.132185	0.209386	0.128817	0.183489	0.107151	-0.108377	-0.172557	0.0418862	0.148327	0.111664	0.0978756	0.198433	-0.11787	0.00455094	0.0836136	0.0967004	0.0691302	0.495069	0.0165618	-0.00947943	0.0579497	-0.0197723	0.0805999	0.346064	0.200366	0.0363525	0.290092	0.134943	0.171937	0.0916665	0.0517525	-0.0372078	-0.0885855	-0.106152
AATGGTGC	-0.194144	-0.0340168	-0.0952717	-0.0816883	-0.125463	-0.137401	-0.130906	-0.0332972	-0.150185	0.000381459	-0.117734	-0.134681	-0.135947	-0.0756176	-0.186722	-0.058475	-0.113243	-0.120071	-0.0478208	-0.0638237	-0.0436457	0.0767553	0.00223221	-0.0778782	-0.0421246	-0.103527	-0.0944541	0.109479	-0.0417661	-0.152438	-0.117652	-0.14199	-0.0678795	-0.0451421	-0.0635379	-0.13942	-0.0326979	-0.12998	0.218469	-0.056668	-0.118641	-0.169281	-0.106973	-0.1396	-0.0456447	-0.0690614	-0.102699	-0.12163	0.452128
AATGGTGG	-0.110031	0.139866	-0.048432	-0.0645862	-0.0721901	0.00386283	-0.0539225	0.0741339	0.0334634	0.143478	-0.0164265	-0.0650774	-0.118607	-0.0110408	-0.0398312	0.0997806	-0.0490291	-0.113933	-0.010026	-0.000161228	-0.107588	-0.086364	-0.0248529	-0.0656823	0.0199495	0.0739408	0.0552997	0.128185	0.0823378	-0.0585432	0.19702	0.0776756	0.0532078	0.0740105	-0.0807483	-0.0536756	-0.114333	0.103221	0.148118	-0.0349355	-0.0525521	0.0231791	0.0463632	0.00884237	-0.041954	0.176752	-0.0835498	-0.0475307	0.457333
AATGGTGT	0.0939151	0.0413446	0.105208	0.0863323	0.109169	0.131574	0.107545	0.0793455	0.0422293	0.117983	0.197293	0.11912	0.119437	0.185876	0.100838	0.0829113	0.249816	0.0635162	0.139106	0.0822581	-0.0621952	-0.0498165	0.073911	0.110104	0.0389741	0.0157022	0.114781	0.0937611	0.234042	-0.00433456	0.135498	-0.068238	0.0285069	0.119346	0.0502602	0.101401	-0.18563	0.122213	0.242317	0.172464	0.0272811	0.212205	0.0654805	0.130358	0.187822	0.0407767	-0.0695164	-0.0667387	0.477166
AATGTAAC	0.0900465	0.20944	0.128622	0.0699495	0.151337	0.243518	0.245413	0.16533	0.153471	0.151258	0.356683	0.188582	0.258961	0.212361	0.203067	0.111361	0.251617	0.214363	0.247108	0.126832	0.0642961	0.125471	0.165667	0.225033	0.180084	0.120409	0.0703755	0.144451	0.0418638	0.0163116	0.159986	0.0462739	-0.123405	0.301679	0.169976	0.163665	0.032513	0.222262	0.116346	0.14752	0.152713	-0.0114205	0.145286	0.0699973	0.0715186	0.0309598	-0.102559	-0.115294	0.129478
AATGTAAT	0.184162	0.0656837	0.154562	0.149075	0.209619	0.145652	0.328479	0.0985397	0.171929	0.0843816	0.452598	0.19078	0.281218	0.357199	0.181892	0.169186	0.171786	0.131684	0.335743	0.275426	-0.043343	-0.0776938	0.157776	0.301565	-0.0218861	0.0442003	0.0578449	0.0535399	0.0782836	0.167417	0.198837	0.108138	0.0339265	0.0441794	0.141687	0.207923	-0.0999526	0.116046	0.191011	0.173376	0.249639	-0.119216	0.157086	0.189264	0.182462	-0.00880192	0.0404831	-0.103288	-0.079464
AATGTACT	0.127736	-0.00770435	0.134982	0.00523589	0.0900653	0.253617	0.143162	0.0668993	0.0779963	-0.0654825	0.125226	0.155476	0.217554	0.0532688	0.105528	0.0360747	0.18148	0.193179	0.0806579	0.1118	-0.133016	-0.163014	0.149382	0.212754	0.00253242	0.130138	0.114268	0.0261249	-0.065852	0.133582	0.00561163	-0.0488868	-0.0580313	0.05586	0.0790597	0.0992196	-0.04947	0.180215	0.120728	0.151105	0.152945	-0.0267618	-0.00884431	0.00414997	0.0644045	-0.114402	0.00960127	-0.0350851	-0.053872
AATGTAGC	0.00880756	0.0269424	0.0609219	-0.0148558	0.0609243	0.049434	0.0583277	0.00919839	0.071376	-0.0286082	0.0258645	0.0291565	0.111729	-0.0792828	0.0917572	0.0420276	0.0680702	0.161157	0.0151537	0.107369	-0.0979046	0.308396	0.0776634	0.136889	-0.080688	0.0299908	0.0231851	0.115219	-0.0074613	0.025614	0.111742	-0.00246229	0.126087	0.123924	0.100531	0.0324856	0.138405	0.140618	0.0165975	0.12706	-0.0787566	-0.0752623	0.0766091	0.0376557	0.0533638	-0.100894	-0.089802	-0.0546307	0.0364387
AATGTAGT	0.147501	0.154835	0.148402	0.00626953	0.106019	0.187346	0.253277	0.124051	0.168493	0.0893064	0.108081	0.176721	0.200353	0.117229	0.193015	0.189761	0.208489	0.23206	0.203138	0.261626	0.0144814	0.0446051	0.173549	0.211861	0.1153	0.122237	0.0700619	0.122872	0.1327	0.114883	0.22646	0.0865615	0.00735745	0.205321	0.12808	0.160871	-0.0825202	0.195574	0.124658	0.193273	0.181469	-0.122694	0.157738	0.193508	0.156214	-0.0256087	0.111771	-0.0735897	0.106943
AATGTATA	0.305624	0.0748607	0.27528	0.104906	0.245093	0.312963	0.3178	0.151853	0.325417	0.144698	0.206177	0.290784	0.280417	0.149608	0.198954	0.190857	0.234284	0.262261	0.301552	0.307464	0.106626	0.0396635	0.164017	0.356972	0.123476	0.16804	0.309941	0.0739997	0.0711061	0.183578	0.23672	0.216704	-0.0393816	0.182149	0.198279	0.178172	0.0592229	0.187354	0.169589	0.238628	0.282564	-0.0880762	0.229	0.285765	0.0854177	0.0236125	0.0641288	-0.0262015	-0.0289196
AATGTATC	0.194188	0.0232914	0.197773	0.14404	0.227529	0.205168	0.256428	0.0431945	0.148444	0.117137	0.103469	0.203818	0.264731	0.197118	0.176192	0.195272	0.239551	0.209274	0.169151	0.188095	-0.0641287	-0.0580514	0.235747	0.276291	0.114979	0.135193	0.203416	0.0824373	0.00148638	0.221789	0.0659094	0.0978731	-0.0402189	0.188988	0.22537	0.189249	-0.104441	0.157341	0.15283	0.183215	0.117818	-0.292445	0.217953	0.171799	0.157676	-0.0617453	0.0904071	0.137376	0.135672
AATGTCAC	-0.066636	-0.0660286	0.0262514	-0.251365	0.209068	0.0971419	0.0437274	-0.0434352	0.0100503	-0.0581654	0.103715	0.124025	0.157144	0.446215	0.0902723	-0.0987429	0.183758	0.0460409	-0.0843061	-0.0824476	-0.0958418	-0.0572824	0.0875469	0.0557488	-0.0714927	-0.0406822	-0.118032	-0.0893213	-0.0629049	-0.0377092	-0.101058	-0.160635	-0.103708	-0.0661683	0.0514707	0.019642	-0.0846974	-0.0254771	0.00552215	-0.0827217	0.134298	0.4733	-0.110486	-0.118452	0.119398	-0.169953	-0.0314073	-0.00505739	-0.0238509
AATGTCAT	0.128997	0.130046	0.138984	-0.0242107	0.351606	0.23611	0.286461	-0.00831543	0.186527	0.086928	0.29186	0.234108	0.331334	0.487268	0.229369	0.188497	0.390754	0.208473	0.194845	0.228711	-0.0308608	-0.0482782	0.129036	0.221463	0.0610254	-0.0334851	0.182975	0.00659309	-0.169717	0.084625	0.0590889	0.0897648	-0.00698551	0.127201	0.106155	0.159552	-0.13591	-0.0218881	0.10286	0.0871411	0.150644	0.414972	0.17496	0.208141	0.226101	-0.041677	0.0860041	0.138579	-0.0317526
AATGTCCA	-0.0732577	0.067968	0.0273895	-0.10472	-0.0305219	0.10176	0.071475	0.0374726	0.0294826	-0.0398993	0.0249252	0.0389827	0.091356	-0.019571	0.0131055	-0.02349	0.0262013	0.0478017	-0.0504257	-0.0279994	-0.295517	0.00754623	-0.00496973	0.0515008	-0.0101112	0.0200604	0.085476	-0.0994723	-0.116246	0.00669843	-0.0702488	-0.108186	0.462366	0.0546074	0.0653327	-0.0936848	-0.0143299	-0.0475438	0.0602473	-0.0748821	0.0208241	0.288945	-0.0367287	-0.0302852	0.0829359	-0.0857207	0.192495	-0.182418	-0.054145
AATGTCGC	0.0408261	-0.0304856	0.107535	0.153186	0.0734798	0.121388	0.051804	0.0593264	-0.058853	0.109843	0.0668998	0.0664375	0.123178	0.0788788	0.061014	0.0114677	0.114523	0.13251	-0.00543748	0.0617613	-0.00566074	-0.0290776	0.0735198	0.0464919	0.0477124	0.0905376	-0.0286199	-0.0161767	0.0948676	0.0799417	0.0414513	0.0474823	-0.120804	-0.0111157	0.116287	0.0428775	-0.0690977	-0.0476676	0.00991022	-0.059597	0.0647351	0.467792	0.0249663	-0.00542011	0.0995602	0.00824524	-0.0139662	-0.0217417	0.0693062
AATGTGAC	-0.0271034	0.0499689	0.0617827	-0.0301775	0.220224	0.157251	0.0794481	0.0981253	0.132257	0.115072	0.0830166	0.120754	0.11095	0.0626707	0.167647	0.0969637	0.281245	0.143803	0.109435	0.054081	0.024358	-0.0208407	0.0549355	0.0801813	-0.0510744	0.0221618	0.185339	0.0871945	0.0634336	-0.0748376	0.0277672	-0.00571764	0.189624	-0.0156119	-0.0241912	0.00835316	-0.15867	0.0227588	0.0853254	0.0592786	0.0152894	0.454087	0.0535039	0.0154896	-0.0379779	-0.0308302	-0.110942	-0.0330023	-0.0405501
AATGTGTC	0.0944732	0.109381	0.182359	0.00240344	0.19319	0.228154	0.18227	0.131382	0.153225	0.165187	0.123301	0.138628	0.206116	0.106964	0.193934	0.143937	0.190551	0.130872	0.0996292	0.171391	-0.0037006	-0.0444869	0.0995407	0.140733	0.106832	0.147047	0.134026	0.0399234	0.28096	0.099064	0.189929	0.0493172	0.125551	0.0577957	0.0458845	0.0333936	-0.172669	0.0324522	0.0677456	0.0496165	0.0597568	0.372642	0.0790238	0.0861318	0.0963881	0.0556068	0.107257	0.130345	-0.0457761
AATGTGTG	0.0761123	0.0975394	0.0576282	-0.0304859	0.0949955	0.176979	0.177266	0.056624	0.0693911	0.0986168	0.154661	0.115054	0.20947	0.0706877	0.165111	0.0971364	0.193618	0.105747	0.0764351	0.138583	0.0198849	0.0100463	0.190964	0.171298	0.0652468	-0.0635743	0.00765409	0.081474	0.466975	-0.000354848	0.100655	-0.0218099	-0.0340815	0.0775996	0.125954	0.0994845	-0.0859533	-0.040344	0.144635	-0.0338106	0.0430372	0.116654	0.0268675	0.0352739	0.189858	0.0381157	0.00318596	0.00134662	0.0614012
AATGTTAC	0.108902	0.131298	0.130483	0.0413625	0.140803	0.214626	0.250035	0.108417	0.225368	0.187828	0.341481	0.144429	0.189228	0.0364224	0.0920671	0.140876	0.195651	0.161021	0.318209	0.168841	-0.0866189	-0.0390119	0.115617	0.246858	0.00770458	0.0413888	0.0651912	0.0219745	0.0623076	0.00401944	0.0921473	0.0057163	-0.17122	0.083033	0.132741	0.109777	-0.114321	0.162057	0.115862	0.145065	0.158093	-0.0550041	0.062625	0.081423	0.0522286	-0.0629127	-0.0333756	-0.103381	-0.028803
AATGTTAT	0.134979	0.0783359	0.128731	0.156812	0.232016	0.169445	0.216286	0.0441652	0.14794	0.139442	0.273437	0.150575	0.211509	0.135286	0.140969	0.136295	0.174336	0.14762	0.221095	0.249779	-0.0772945	0.0557565	0.147273	0.20123	0.0496737	-0.00125879	0.122077	-0.0349169	-0.00574783	0.0137998	0.137096	0.139937	-0.047084	0.142849	0.0937152	0.00761508	0.0555377	-0.102485	0.111238	0.100827	0.216039	-0.0763786	0.131314	0.259027	0.078033	-0.0836036	0.0258267	-0.0763699	-0.0218382
AATGTTCT	0.0567389	-0.0284502	-0.027978	-0.0567422	-0.0376024	0.0244349	0.120969	-0.0614785	0.0274803	-0.195973	0.216676	-0.00822735	0.0608311	-0.111608	-0.0418098	-0.00297377	0.0188868	0.0505845	-0.0494722	0.108184	-0.116234	-0.113099	0.0314825	0.090536	-0.0800554	-0.104706	-0.0149392	-0.206174	-0.0843239	-0.0411816	-0.010264	0.131042	-0.187781	-0.00421191	-0.0457054	-0.000732701	-0.20496	-0.0674157	0.0288356	-0.0918847	0.0714901	-0.229682	-0.0156759	0.0668186	0.049211	-0.208621	0.108283	-0.238403	-0.0654945
AATGTTGC	0.0824896	0.0742735	0.102188	0.164338	0.0747871	0.112212	0.227158	0.106035	0.155018	0.230888	0.307453	0.12029	0.163806	0.0409236	0.163998	0.0897328	0.0959965	0.178398	0.19686	0.103731	0.0407025	-0.0496929	0.0834353	0.0763829	-0.00161444	0.110473	0.113829	-0.0729524	0.067322	0.0168884	0.13505	0.123467	-0.080598	0.0628446	0.157234	0.0923061	-0.0554236	-0.0833468	0.123968	0.11954	-0.00672747	-0.100594	0.0624538	0.0267571	0.0617911	-0.0347963	-0.00512658	0.0404034	0.0132625
AATGTTTA	0.147882	0.0499532	0.154693	0.0907148	0.140814	0.106184	0.270485	0.0419127	0.159014	0.0433824	0.182967	0.197724	0.202395	0.14633	0.174751	0.0975094	0.114096	0.249624	0.15332	0.25386	-0.0225145	0.0529155	0.0998881	0.287804	0.104553	0.166138	0.240727	0.0487675	0.0482903	0.228092	0.218057	0.151322	-0.137845	0.0449249	0.169314	0.154148	0.110183	0.0439032	0.179486	0.102572	0.143925	-0.168182	0.149118	0.285877	0.0498839	0.0327351	0.155424	0.00344004	-0.00918156
AATGTTTC	0.193247	0.060716	0.173538	0.129121	0.151375	0.217256	0.311122	0.0664352	0.161236	0.131344	0.385788	0.204411	0.25264	0.0923421	0.133509	0.150378	0.16181	0.194745	0.23765	0.25761	0.0105656	0.0564602	0.214409	0.274923	0.0783385	0.102587	0.133593	0.144546	0.0423943	0.179587	0.181762	0.213189	-0.128425	0.122757	0.177447	0.142844	-0.0245488	0.0264562	0.175683	0.154608	0.138353	-0.192413	0.168343	0.217145	0.165879	-0.0851611	0.11142	0.0222962	0.0592238
AATTAAAA	0.0127518	0.0160675	0.0672304	0.163536	0.0504241	-0.0587785	0.146159	-0.0626799	0.164578	0.133411	0.202375	0.143426	0.065259	0.104301	-0.00420404	0.164307	-0.0212116	0.116187	0.23896	0.381111	-0.053289	0.0162859	0.00318237	0.388713	-0.0103161	0.0797963	0.207464	-0.0444874	0.0133602	0.142842	0.167998	0.114424	-0.116301	0.0206019	0.091609	0.0574084	0.0819994	-0.0758015	0.039365	0.183545	0.153829	-0.163526	0.134422	0.418547	0.0905438	-0.0771475	0.06712	0.0159521	-0.0230314
AATTAAAC	-0.0889999	0.0475164	0.051477	0.0961512	0.0891877	-0.0241803	0.118798	-0.0867421	0.0116826	-0.0352816	0.177766	0.035375	0.0907917	0.0415984	-0.00383894	0.0298933	-0.0588812	0.0406129	0.0835437	0.294546	-0.142002	-0.14173	0.00292765	0.28883	-0.0224168	0.0251597	-0.0481033	-0.0990598	0.0437053	-0.013568	0.0388639	0.0161581	-0.0688422	-0.114809	-0.0470046	-0.0102084	-0.109596	-0.0346666	0.0316405	-0.000962833	0.200239	-0.217014	0.111568	0.149217	0.0632729	-0.161501	-0.0364805	-0.147652	-0.0154307
AATTAAAG	0.0543885	-0.00535484	0.0795102	0.039197	0.0332239	-0.0110871	0.116923	0.00236096	0.115027	0.0239166	0.196298	0.0846513	0.0380779	0.0278624	0.0215174	0.136142	-0.0153984	0.120068	0.185484	0.31451	-0.0131132	0.138511	0.000499607	0.240867	-0.0820835	0.0625376	0.283556	-0.0244561	0.0491238	0.115017	0.180033	0.151803	-0.0740798	0.0628982	0.0891033	0.0567722	0.135287	-0.00839338	-0.00397947	0.154839	-0.013064	-0.172185	0.0927363	0.263643	0.0104112	0.0941048	0.00895785	-0.0970436	-0.0841086
AATTAAAT	0.127541	0.0819981	0.124844	0.0147559	0.140646	-0.0122081	0.266657	-0.0130832	0.176033	0.113971	0.178642	0.148701	0.158686	0.166233	0.116764	0.22449	0.0194182	0.106191	0.254253	0.444309	-0.0933709	0.0418377	0.0379595	0.366302	0.036372	0.0780287	0.202525	-0.0864496	0.127053	0.116468	0.104564	0.204428	-0.0966702	0.0789343	0.150801	0.238497	0.0730723	-0.0639421	0.168	0.108937	0.223561	-0.169785	0.209733	0.324469	0.138952	-0.0259437	0.144853	-0.00395677	-0.0128369
AATTAACA	0.157897	0.147336	0.17773	0.0857471	0.193358	0.180248	0.258132	-0.00958868	0.204635	0.0864434	0.228771	0.122314	0.263018	0.154714	0.171022	0.211951	0.126893	0.237458	0.262528	0.337673	-0.0385114	-0.0802206	0.12514	0.295066	0.0204681	0.105796	0.307117	0.0757856	0.131829	0.0925393	0.202438	0.0646967	-0.0170894	0.117376	0.108503	0.136647	-0.00626687	-0.106192	0.0781046	0.135968	0.220881	-0.0876795	0.178335	0.165184	0.177164	-0.0721699	0.0938046	0.0358886	0.0181211
AATTAACC	-0.172591	0.00111386	-0.0680083	-0.0858605	0.00208051	-0.0427929	0.00794542	0.0362411	0.0731611	0.00769109	0.0585267	0.00819511	-0.0373799	-0.0977169	0.0876802	0.0384688	-0.076471	0.0302625	0.103294	0.184409	0.0671684	0.0164049	-0.12161	0.0834414	-0.0431843	-0.119709	0.295294	-0.0367215	0.0687581	-0.128885	0.0590989	0.0208759	-0.108673	0.100381	-0.00457564	-0.0730731	-0.150393	-0.0663421	-0.0435146	0.109031	0.048861	-0.162557	0.120308	-0.0460987	-0.084607	-0.00423834	-0.221534	-0.137498	-0.0430814
AATTAACG	0.00226957	0.178026	-0.02572	-0.00481533	0.0444501	0.040438	0.132319	-0.0636998	0.110195	-0.0623881	0.154409	0.12122	-0.00532299	0.0409258	0.0162634	0.114697	-0.0459884	0.0423295	0.139335	0.25058	0.00296628	0.0298615	-0.0696655	0.111073	-0.0419534	0.0638927	0.285251	0.00458614	-0.0703341	-0.00460612	0.00499219	0.0107845	-0.0843	0.242159	-0.00256922	0.0437185	-0.0058393	-0.0416463	-0.00230814	-0.0589352	0.109419	-0.240958	0.124394	0.0615053	0.0250949	-0.0478894	0.0173792	0.0134863	-0.0370648
AATTAACT	0.0202234	0.045073	0.104716	0.0527745	0.0451471	-0.00290529	0.199618	0.0601672	0.162267	0.0709786	0.0630765	0.0908884	0.0830018	-0.0169905	0.101258	0.190723	-0.0287786	0.116629	0.156349	0.239299	-0.0218462	-0.140817	0.029647	0.199995	-0.0255237	-0.00598803	0.284162	0.0577174	-0.0138321	0.013433	0.0960143	0.0603413	-0.0378147	0.0975017	0.0570678	0.0058873	-0.0951997	0.11334	0.0660459	0.089071	0.0964434	-0.122358	0.0468465	0.0202666	-0.0345587	0.00553352	0.110533	-0.0263268	-0.0599332
AATTAAGA	0.118577	0.0233568	0.156928	0.162581	0.126052	0.0963175	0.240633	0.0433158	0.195474	0.175996	0.212595	0.143979	0.167847	0.0894559	0.17896	0.1797	0.0902264	0.172844	0.199728	0.323757	0.0552771	0.0256746	0.0827458	0.250782	0.090258	0.116874	0.303059	0.10488	0.0746256	0.199685	0.206475	0.142528	-0.0210989	0.129327	0.10356	0.115319	0.0645101	-0.0678126	0.0232133	0.159033	0.165528	-0.245131	0.106841	0.220288	0.043296	0.0742459	0.0966984	0.075925	-0.0296572
AATTAAGC	0.115298	0.109547	0.0783135	0.155723	0.0210539	0.0413882	0.223736	0.0105102	0.104691	0.040342	0.0958452	0.175769	0.169622	0.116709	0.137713	0.0500227	-0.0222309	0.0350299	0.0927608	0.287108	-0.0093495	0.44081	0.0530948	0.239846	0.0211619	0.10138	0.193734	0.0047402	0.00567693	0.07754	0.0638961	0.0272915	-0.0619484	0.132301	0.120908	0.0796443	0.39452	-0.224375	0.0349003	0.0218691	0.186014	-0.0395113	0.262892	0.150757	0.0471296	-0.154011	-0.074046	0.0506858	-0.0233253
AATTAAGG	0.0293087	-0.0553065	0.185117	0.142395	0.148632	0.0322603	0.157295	0.130976	0.108484	0.117918	0.142979	0.146076	0.124507	0.0989657	0.0930889	0.206237	0.0296517	0.14114	0.202458	0.364665	0.127327	-0.0515214	0.135487	0.256277	0.0979051	0.140228	0.344035	0.0137734	0.162968	0.139724	0.211974	0.0587927	0.0520908	0.0917461	0.162944	0.104513	-0.00269554	0.00954831	0.00976126	0.130893	0.17264	-0.135034	0.10639	0.188022	0.0643256	0.197394	0.17952	0.0336277	0.0525421
AATTAAGT	0.169729	0.00982369	0.173378	0.156952	0.120681	0.170699	0.267214	0.0402668	0.175954	0.130844	0.271656	0.168086	0.25335	0.179441	0.146838	0.12485	0.119794	0.145087	0.205677	0.355461	0.0674156	0.0996793	0.0840657	0.351535	0.0362094	0.123804	0.173837	0.0442222	0.0820897	0.186682	0.2015	0.128071	0.0314321	0.0640917	0.122396	0.0780946	0.0602581	0.0925773	0.0883799	0.156041	0.277271	-0.0189291	0.133997	0.214063	0.155451	-0.0473485	-0.00480874	0.00841266	-0.00353958
AATTAATA	0.18795	0.142448	0.226396	0.128273	0.173462	0.12781	0.286377	0.0486433	0.209223	0.136262	0.219405	0.233624	0.237556	0.190402	0.166031	0.254357	0.114455	0.171572	0.300253	0.41392	0.00647141	0.082454	0.159651	0.294151	0.109471	0.164242	0.429356	0.0104165	0.0869599	0.19918	0.196371	0.136527	0.0582124	0.231762	0.244282	0.0644577	0.0426281	0.0631702	0.195514	0.139562	0.26104	-0.139571	0.238941	0.278375	0.0688318	0.0544002	0.156619	-0.0298985	0.00727419
AATTAATC	0.18121	0.0305247	0.118117	0.0707753	0.157722	0.0979058	0.270004	-0.00409245	0.155449	0.087134	0.219351	0.162443	0.211413	0.133949	0.179509	0.203074	0.0627737	0.161985	0.192512	0.391621	-0.168843	0.0165147	-0.00846167	0.312453	-0.0192571	0.036884	0.179035	-0.0454762	0.0651446	0.124791	0.2251	0.180266	-0.139214	-0.00813045	0.0950341	0.323903	-0.0759372	0.0600375	0.0685812	0.165057	0.167091	-0.314563	0.173591	0.216036	0.054692	-0.0565964	0.150827	-0.0117669	0.0533829
AATTAATG	0.0389907	0.0859175	0.0366236	-0.0343064	0.09611	0.0313082	0.178212	-0.0612555	0.0102369	-0.0296687	0.131749	0.122471	0.119251	0.152446	0.0975428	0.101713	0.00119273	0.0771126	0.0990494	0.312732	-0.106955	-0.0606047	0.042606	0.129236	-0.0370667	0.0410079	0.445599	-0.0747968	-0.0233748	0.0423057	0.0941457	0.0856017	0.122649	0.0657793	0.0757751	0.049762	-0.0627263	-0.0900499	0.0949006	0.0501809	0.140532	0.0169075	0.0945269	0.162909	0.00706414	0.0304481	-0.0381112	-0.00578631	0.00831601
AATTAATT	0.203399	-0.0705962	0.0379443	0.0208435	0.185246	0.0222254	0.272786	-0.0220064	0.0842765	-0.102673	0.262804	0.155175	0.223141	0.0558251	0.184788	0.199313	0.0682423	0.219192	0.179991	0.454226	-0.0877557	-0.0648214	0.02887	0.342013	-0.0798431	-0.0191259	0.382803	-0.111671	0.0858569	-0.000549329	0.0732575	0.192458	-0.152674	0.00153402	0.0561965	0.188707	-0.102905	-0.0238653	0.167896	0.127526	0.0594241	-0.254368	0.116294	0.198303	0.193742	-0.155605	0.0313332	-0.156133	-0.094604
AATTACAA	0.14845	0.128252	0.15873	0.0833685	0.231094	0.161133	0.27406	0.158175	0.134918	0.170443	0.424998	0.170412	0.265636	0.266394	0.233965	0.273767	0.197508	0.109332	0.296263	0.334891	-0.0867395	0.105837	0.0764685	0.33885	0.0189519	0.0251761	0.217522	-0.0376285	0.0931341	0.116042	0.168774	0.116915	-0.0592725	0.194477	0.186158	0.14381	0.128767	0.366544	0.0672593	0.273413	0.217128	-0.166223	0.121004	0.230019	0.0941978	0.0702467	-0.0561177	-0.00637986	0.00936789
AATTACAC	0.148663	0.167614	0.125521	0.0879515	0.215066	0.312576	0.254492	0.0631775	0.133655	0.147487	0.447095	0.285862	0.254713	0.163578	0.199016	0.15497	0.244212	0.18475	0.308494	0.254411	-0.0451381	-0.0481988	0.191858	0.244949	0.0450464	0.0993404	0.186286	0.122589	0.109741	0.0200454	0.109502	0.0427555	0.00927914	0.108346	0.130942	0.138131	-0.0505329	0.104566	0.176337	0.149385	0.211519	0.00185581	0.173537	0.0935724	0.179991	-0.0494556	-0.0432767	-0.127507	0.160422
AATTACAG	0.0665705	0.121915	0.132099	0.00886997	0.153289	0.0914627	0.178757	0.119217	0.0968959	0.102631	0.417633	0.115886	0.107065	0.109021	0.167603	0.179454	0.167633	0.148518	0.271062	0.227456	-0.0843754	-0.163233	0.0276709	0.199022	0.0235038	0.0205696	0.244891	0.0065407	0.141207	0.0436155	0.0671975	0.0124077	-0.153871	-0.0215264	-0.00769156	0.11165	-0.0989721	0.441088	0.0943593	0.360917	0.0373867	-0.103377	0.153493	0.144288	0.036673	-0.0189644	-0.0844251	-0.0541393	0.0477809
AATTACAT	0.0952331	0.116028	0.00488422	-0.000386499	0.107839	0.0666195	0.314269	-0.014533	0.141605	0.0390622	0.455151	0.101902	0.141029	0.219508	0.213465	0.139589	0.0576014	0.142871	0.325595	0.172697	-0.184266	-0.147942	0.0220583	0.234125	-0.16588	-0.0385999	0.0336383	0.0133208	-0.105176	-0.0116697	0.10187	0.0111207	-0.0081157	-0.0643376	0.0246195	0.00815676	-0.0815982	0.0992504	0.0647932	0.139915	0.193199	-0.150914	0.116037	0.0527784	0.234193	-0.212542	-0.0811081	-0.0224301	-0.12314
AATTACCA	0.144186	0.047052	0.146444	0.0348776	0.102785	0.115376	0.244299	0.16904	0.125518	0.126859	0.35074	0.196737	0.222095	0.117117	0.078422	0.133691	0.124261	0.126698	0.294393	0.27522	-0.158054	-0.133731	0.0340604	0.244643	0.0719188	0.0898015	0.285298	0.0257304	-0.0787318	0.0822215	0.185149	0.0852305	-0.0558303	0.0427997	0.117493	0.152283	-0.151278	0.38955	0.268699	0.316543	0.216074	-0.188679	0.100099	0.203225	0.175374	0.0391828	-0.005721	-0.109859	0.0128057
AATTACCC	0.050601	-0.00671847	0.16173	-0.029131	0.12494	0.0808045	0.0983619	0.0800773	0.104203	0.214785	0.270397	0.140085	-0.0109001	0.107774	0.135007	0.155006	0.00519838	0.0456187	0.261427	0.248517	0.0660567	-0.0911704	0.0371665	0.0891963	0.0916003	0.11632	0.285437	0.118405	0.13535	0.0356762	0.112487	0.0637497	-0.0920732	0.110811	-0.00912888	0.0745968	-0.0424129	0.125685	0.0827323	0.147148	0.0110792	-0.152082	0.128852	0.111446	0.0629562	0.384051	0.0342409	-0.0406606	0.0285866
AATTACCG	0.00717533	0.0474668	0.161402	-0.0438692	0.0773605	0.0578289	0.212783	-0.0441904	0.08337	0.0943407	0.336355	0.0772136	0.11981	0.114993	0.169439	0.0586858	0.114848	0.127991	0.269368	0.226359	-0.108592	-0.0193156	-0.0259603	0.125866	-0.0029602	0.110736	0.168138	-0.0166213	-0.0595149	0.0870438	-0.0241169	0.066888	0.0816794	0.0208506	-0.0124828	0.0582947	-0.0519557	0.427535	0.0711418	0.297382	-0.00849317	-0.2659	0.0399084	0.0151152	-0.05692	0.10731	0.0841427	-0.165733	-0.104473
AATTACCT	0.109808	-0.0988412	0.120441	0.0145626	0.0246076	0.0582524	0.0814518	-0.0275557	-0.0294014	0.0523645	0.367545	0.054331	0.0897162	0.0023015	0.0351731	0.017272	0.0569364	0.0276149	0.174885	0.18807	0.252701	-0.120459	0.0822814	0.15097	0.0223461	0.0383187	0.200412	-0.0892409	-0.0241222	0.0764186	0.110165	0.131845	-0.00134093	0.08638	0.0988291	0.00979582	-0.269654	0.13273	0.120669	0.0962432	0.0630519	-0.107087	0.00280726	0.0216757	0.108449	0.21948	0.123957	-0.147112	0.0221588
AATTACGT	0.0776369	0.0998218	0.13861	0.0135648	0.417683	0.386676	0.282291	0.250904	0.31334	0.312173	0.416834	0.270777	0.318625	0.213361	0.292749	0.331353	0.323156	0.348378	0.387801	0.298557	-0.0343284	-0.0342555	0.197159	0.250424	0.0394332	0.088104	0.200965	0.0746246	0.0289382	0.11759	0.178204	0.121725	0.0692658	0.137207	0.132618	0.142368	-0.0741478	0.112404	0.154278	0.157782	0.127551	0.181813	0.177857	0.210017	0.131849	0.0925568	0.024205	0.0382156	0.101503
AATTACTA	0.176542	0.0339299	0.170324	0.0352743	0.152156	0.194523	0.301739	-0.010618	0.125304	0.0921253	0.326384	0.219218	0.268978	0.161119	0.224758	0.340284	0.197912	0.191709	0.272997	0.319438	0.0117385	-0.0203242	0.070077	0.275187	0.155364	0.141984	0.328092	-0.0372667	0.0366597	0.169506	0.198621	0.198229	-0.0618898	0.222365	0.259519	0.121554	-0.0321175	0.288878	0.13875	0.212072	0.217243	-0.0982596	0.176003	0.237134	0.0429508	-0.0242714	0.112697	-0.0406734	0.0423134
AATTACTC	0.181774	-0.0752205	0.151945	0.0504756	0.169038	0.172715	0.200349	0.149915	0.0830591	0.0550342	0.32863	0.190689	0.209259	0.123064	0.244837	0.157357	0.135069	0.183133	0.232679	0.270893	0.172725	0.0388675	0.104423	0.202106	0.0452398	0.187147	0.143012	-0.0173106	0.0384852	0.154588	0.114453	0.224666	-0.13939	0.115674	0.0881335	0.0875048	-0.0406166	0.0703433	0.127875	0.065995	0.0362166	-0.169118	0.115983	0.141376	0.0825903	-0.164856	0.148515	0.0625712	-0.0277506
AATTAGAA	0.108197	-0.0126875	0.155295	0.143389	0.156119	0.0105214	0.247771	0.0878529	0.176914	0.159838	0.204052	0.123837	0.170087	0.122275	0.151675	0.169461	0.0721556	0.187964	0.293922	0.308418	-0.0309533	-0.0531528	0.0832034	0.262664	0.101355	0.188712	0.168246	-0.0861508	0.114345	0.118144	0.240361	0.202344	-0.102725	0.13745	0.201511	0.0657751	0.0497525	-0.0558535	-0.00141908	0.0940399	0.201574	-0.125614	0.21276	0.22084	0.0664808	-0.146227	0.128374	0.177155	-0.0107555
AATTAGAC	-0.0099866	0.00365049	-0.00604977	-0.0545092	0.00834132	-0.0301548	0.0626742	0.00729948	0.114413	0.0979723	0.103836	0.0422617	0.0246555	-0.0343169	0.0134929	0.0113986	-0.0550511	0.0209295	0.111567	0.216098	0.00434002	-0.0689562	0.00816772	0.123981	-0.0917471	-0.035842	0.123503	-0.103568	-0.00117994	-0.0600063	0.0704004	0.0678028	-0.0204122	0.0281431	0.00453136	-0.0406918	-0.0606297	-0.0920509	0.0568024	0.0502798	0.0460204	-0.0604597	0.0728776	0.0469634	0.0190944	0.131526	0.0277285	-0.0199616	-0.0313534
AATTAGAG	0.0735544	0.0938703	0.0866603	0.00236849	0.00218907	-0.071571	0.195005	0.0117954	0.137791	0.0767261	0.156373	0.109024	0.0255533	0.0278893	0.0459172	0.127909	-0.0311589	0.067845	0.156724	0.245111	0.0958404	0.102993	-0.0212415	0.183086	0.0318633	-0.000402061	0.0863901	-0.050949	0.0586909	0.126715	0.0992184	0.105598	-0.0358336	0.0750534	0.129195	0.0569803	0.108312	0.0107888	0.00152013	0.0935821	0.130158	-0.239717	0.159213	0.117177	0.079771	0.0443547	0.0779409	0.0722406	0.00755224
AATTAGAT	0.0912282	0.126779	0.0513972	-0.0444146	0.0903182	0.0569721	0.103584	-0.0178325	0.112894	0.0991122	0.14682	0.0718075	0.100195	0.0499491	0.105856	0.122407	0.0696324	0.0993554	0.167876	0.266879	0.0817345	-0.0522594	0.033275	0.190847	0.0896336	0.0284489	0.121168	-0.145847	0.053768	0.0584294	0.15771	0.154452	0.0367947	0.101162	0.0762532	0.0578698	-0.0446692	0.0651166	-0.0319213	0.0891423	0.125309	-0.201953	0.121226	0.192916	-0.0802912	0.00339245	0.0883192	0.124205	0.00852845
AATTAGCA	0.041233	0.0750025	0.0229375	-0.0520478	0.0935515	0.036311	0.136276	-0.0353902	0.113711	0.0400566	0.243745	-0.0138428	0.115771	0.0502887	0.0764221	0.143784	0.0800959	0.08922	0.180416	0.240378	0.116421	0.428338	-0.0205519	0.178296	-0.0768054	0.0607375	0.112766	-0.0822517	-0.0678769	-0.0831303	0.10971	0.0494366	0.0015682	-0.0100767	0.0520647	-0.11827	0.0461363	-0.112616	-0.10512	-0.0226874	0.0844236	-0.243955	0.0565755	0.0891816	0.00951453	-0.0895409	-0.0374398	-0.0277784	-0.0549181
AATTAGCC	0.0130259	-0.0892613	0.00286792	-0.0570714	0.0613044	0.0324272	0.0626872	-0.0585808	0.0469664	-0.020591	0.0509277	0.044208	0.124859	0.0362823	0.00122624	0.0645574	0.081389	-0.00507235	0.0876629	0.20105	-0.16599	0.432893	0.00208412	0.120887	-0.0458012	-0.0104591	0.223154	-0.104254	0.0671753	-0.0351039	-0.00271271	-0.00983504	0.165693	-0.0871608	0.0523677	-0.0386554	-0.125657	-0.128839	-0.0138575	-0.0212549	0.0353286	-0.206845	0.00242465	-0.0210265	-0.050256	-0.130693	0.0490782	-0.2344	0.0553357
AATTAGCG	-0.0535562	-0.168248	-0.128251	0.061854	-0.11565	-0.0942174	-0.0899137	-0.0673909	-0.0934413	-0.0707785	-0.0334117	-0.0080855	-0.0459256	-0.206312	-0.0990102	-0.142257	-0.0630579	-0.0892355	-0.106179	0.118074	-0.144966	0.3629	-0.150467	-0.0499747	-0.164917	-0.120409	-0.0570399	-0.197	-0.118245	-0.0728116	-0.0961349	-0.0323054	-0.14142	0.0269963	-0.0725311	-0.129755	-0.0736916	-0.130316	-0.0282099	-0.0830408	-0.0291025	-0.115112	-0.0883226	-0.0713425	-0.213039	-0.246396	-0.107565	-0.196228	-0.129266
AATTAGCT	-0.0260554	-0.0508364	-0.0437336	-0.00764357	0.0959144	0.00466388	0.109471	-0.0812906	0.09268	-0.0904172	0.107405	0.105845	0.150155	0.0501035	-0.00737407	-0.0210139	0.00600253	0.0590217	0.0617199	0.227701	-0.131442	0.432231	0.0527955	0.101241	0.0170262	0.00656187	0.0441181	-0.163901	-0.172834	0.0146086	0.00443035	0.10942	-0.141343	0.111523	0.062747	-0.0458044	0.132289	-0.107926	0.0271037	-0.0162606	0.0365463	-0.173722	0.00831591	0.0783754	-0.00990332	-0.185448	0.0530657	-0.146386	-0.0328359
AATTAGGA	0.0394547	0.0224837	0.119057	-0.104889	0.00673568	-0.0016962	0.155968	0.033216	0.0791215	0.00375355	0.110617	0.145751	0.0903832	0.0582168	0.0402541	0.031087	-0.0397532	0.105647	0.122939	0.154828	0.00674466	-0.0016817	0.076996	0.136712	0.000983454	0.0562129	0.149594	-0.120604	0.029503	0.213191	0.11782	0.159296	-0.0446696	0.0855492	0.108542	0.0756165	-0.0567197	0.0297596	-0.0013302	0.0679473	0.0615563	-0.0370894	0.0601646	0.103569	-0.0221829	-0.0662089	0.224179	0.0928066	-0.00473194
AATTAGGC	0.0351165	0.134159	0.191306	0.022819	0.122148	0.0860815	0.205718	0.160835	0.172756	0.173672	0.143088	0.18236	0.15134	0.150968	0.151644	0.182455	0.0718074	0.156995	0.264168	0.275892	-0.0617818	0.0337596	0.0658009	0.250628	0.0479089	0.0837576	0.304441	0.0467245	0.12935	0.145518	0.159187	0.10614	-0.11628	0.117497	0.124064	0.163372	0.009211	0.0327423	0.113265	0.166194	0.233977	-0.229666	0.135225	0.194946	0.0434595	0.167297	-0.0797611	-0.136143	0.114965
AATTAGGG	-0.146107	-0.0645949	0.0405545	-0.105291	0.0220528	-0.0926387	0.0361205	0.0203741	-0.0299344	0.0427183	-0.0104224	0.0516151	-0.0593335	0.0266428	-0.0488575	0.0664264	-0.0655275	-0.0399444	0.0481686	0.134983	-0.0868308	-0.0993855	-0.0630662	-0.0213272	-0.0132823	-0.000931623	0.202866	-0.011811	-0.0426525	0.0284997	0.0505729	0.0339047	-0.0168206	0.0306262	-0.0544664	-0.030881	-0.131597	-0.0156084	-0.0832137	0.00210849	0.0744557	-0.0655824	-0.0758428	-0.00590772	-0.018717	0.287826	0.035378	-0.137846	0.127688
AATTAGGT	0.0634432	0.0603841	0.190016	0.032829	0.153207	0.172722	0.201353	0.103475	0.155736	0.10696	0.131412	0.222209	0.263596	0.137317	0.184745	0.139868	0.155611	0.150205	0.206445	0.303891	-0.0915841	-0.0696652	0.0999527	0.279603	0.0714695	0.0754861	0.26468	-0.0118428	0.128851	0.139449	0.169348	-0.001452	0.135958	0.14302	0.0912466	0.111585	-0.0458864	0.024145	0.18633	0.126247	0.177315	0.0579424	0.143703	0.223441	0.104713	0.231326	-0.0719983	-0.113545	-0.0459015
AATTAGTA	0.137597	0.0886901	0.202322	0.144678	0.215544	0.231254	0.30897	0.009115	0.238723	0.168877	0.181842	0.266769	0.280774	0.23917	0.259954	0.408392	0.237594	0.310735	0.264626	0.341313	-0.123853	0.103839	0.0219587	0.306659	0.0390436	0.19195	0.248222	0.0862521	0.131065	0.146089	0.167676	0.208073	0.0510672	0.174115	0.17165	0.128272	0.0302362	0.167109	0.13133	0.235562	0.284173	-0.194582	0.265424	0.274402	-0.0503412	-0.0164625	0.075962	-0.00374496	0.108508
AATTAGTC	0.131575	0.0368128	0.191563	0.118429	0.207184	0.202028	0.2473	0.0189849	0.17614	0.121501	0.186433	0.234441	0.279342	0.267659	0.273691	0.293024	0.173535	0.151082	0.240772	0.277105	-0.0913151	0.037859	0.0482891	0.312269	0.0114061	0.115172	0.0758463	0.0339946	-0.010777	0.0977215	0.164613	0.158629	-0.0386357	0.132669	0.101456	0.121187	0.00763455	-0.0431418	0.103375	0.142856	0.15382	0.198158	0.179564	0.214481	0.14625	-0.0117744	-0.0111954	0.0229011	0.0340905
AATTAGTG	0.0846692	0.0913836	0.0533713	0.00164319	0.105425	0.0973251	0.239164	-0.00212254	0.179229	0.0668962	0.199499	0.159336	0.178713	0.0756296	0.109412	0.289876	0.064461	0.136647	0.139371	0.270272	-0.091137	-0.0759271	0.0602119	0.159031	-0.0747695	-0.00926009	0.263716	-0.00491342	0.0663531	0.0147476	0.135612	0.0509811	0.000196456	0.0767875	0.0940158	0.0960881	-0.101658	0.0530074	0.207965	0.186173	0.0625396	0.0405487	0.156461	0.142786	0.0949172	0.0283483	-0.00717816	-0.0556845	-0.0322606
AATTATAA	0.204719	0.107174	0.210393	0.125814	0.20516	0.125359	0.302583	0.0140702	0.232626	0.212993	0.119466	0.284407	0.227549	0.340167	0.177132	0.301529	0.0797241	0.172605	0.303969	0.38679	0.110577	0.0423313	0.166093	0.360067	0.117758	0.142751	0.266593	0.0505654	0.0726251	0.236287	0.255859	0.237387	-0.0162638	0.217449	0.178398	0.200105	0.0691938	0.0610757	0.209841	0.243971	0.285432	-0.223779	0.253035	0.321749	0.12752	0.136697	0.111956	0.125583	0.0161149
AATTATAC	0.0780905	0.110312	0.116593	0.0810483	0.125696	0.191239	0.189108	0.0429691	0.137232	0.05157	0.117464	0.168702	0.206952	0.063953	0.182544	0.122791	0.125967	0.207582	0.189105	0.287559	0.107974	-0.139159	0.170321	0.225032	0.0409161	0.00365787	0.314496	0.0421116	0.148709	0.0527758	0.137747	0.119164	-0.0255634	0.0866076	0.0997946	0.108631	-0.155322	0.193146	0.112142	0.129715	0.138568	-0.128737	0.126396	0.17235	0.0359294	0.162235	-0.0750772	-0.107548	-0.000129801
AATTATAG	0.178643	-0.000880497	0.165665	0.0951473	0.198335	0.0831354	0.227822	0.144453	0.158525	0.0882695	0.166627	0.226404	0.202249	0.0983318	0.121096	0.150498	0.10375	0.168565	0.199973	0.377194	-0.0398961	0.118012	0.0787491	0.289337	0.116738	0.0613579	0.279725	0.0008434	0.0914865	0.16444	0.20449	0.215163	0.0535239	0.218886	0.175947	0.115018	0.031888	0.0738492	0.173101	0.136715	0.135139	-0.0806798	0.139881	0.225696	0.0551772	0.0176763	0.0812143	-0.103768	-0.011072
AATTATAT	0.132123	0.133015	0.19625	0.00913814	0.211507	0.206783	0.299943	-0.0130422	0.243085	0.144669	0.301074	0.233958	0.223774	0.23167	0.251599	0.196169	0.215751	0.31487	0.291024	0.438894	-0.0367332	-0.178997	0.0958755	0.274508	0.113185	0.100122	0.249531	0.0508241	0.184303	0.190587	0.195225	0.214326	-0.143166	0.0872517	0.0710604	0.140644	-0.0710739	0.0361242	0.240983	0.225257	0.147923	-0.0679488	0.112825	0.321638	0.118528	0.022235	0.071494	-0.0785466	-0.0369463
AATTATCA	0.177248	0.0105364	0.0744637	0.0236339	0.185415	0.088667	0.161343	0.0627334	0.0604493	-0.002981	0.22052	0.0936084	0.204632	0.430446	0.0974346	0.17812	0.152828	0.145568	0.17595	0.288339	-0.0377406	-0.088238	0.13726	0.227054	-0.0727532	0.0360292	0.252546	-0.0427256	0.0456416	0.0509764	0.189049	0.0551566	-0.130486	0.156795	0.0136669	0.0755317	-0.0551319	0.106059	0.0463431	0.0853883	0.155864	-0.0651658	0.0723143	0.108122	0.0915325	0.0138011	-0.119065	-0.0995483	-0.0483882
AATTATCC	0.139803	0.0931926	0.0615485	4.76e-05	0.12348	0.0559444	0.214015	0.0748423	0.0335467	0.0424755	0.10491	0.11423	0.0888286	0.0697106	0.127186	0.0375863	0.0753758	0.0981634	0.122727	0.263578	0.0968828	-0.157747	0.220781	0.151486	-0.0341916	0.0532014	0.282026	-0.0486515	0.093908	-0.00220907	0.0815257	0.0975556	-0.0701849	0.0261333	0.0266303	0.0827135	-0.215166	0.0683872	0.152431	0.140086	0.11931	-0.113943	0.130196	0.0727142	-0.0539736	0.0606729	0.385726	0.154164	-0.104158
AATTATCG	0.249479	-0.0302937	0.126691	0.054814	0.0777133	0.0589609	0.19971	-0.00493662	0.0865652	0.0870964	0.136492	0.122224	0.162416	0.0575244	0.0258057	0.0794707	0.0132387	0.114596	0.188552	0.339511	-0.111362	-0.0993434	0.124354	0.167715	-0.0091941	0.106599	0.0582215	-0.0631274	-0.0780538	0.0586352	0.109167	0.0948086	-0.133256	0.0726232	0.055823	0.0375451	-0.0368733	0.0800753	0.107533	0.0140903	0.0956917	-0.120634	0.118891	0.123284	0.0574869	-0.19536	0.0543553	-0.0587658	-0.0363299
AATTATCT	0.118034	0.0567338	0.144213	0.0186468	0.0747635	0.0836728	0.25537	-0.0875536	0.0726938	0.051702	0.0972987	0.118401	0.211514	0.142584	0.165529	0.0592455	0.128759	0.204846	0.19235	0.324367	-0.0532793	-0.0324834	0.0829856	0.174248	0.0345851	0.111923	0.161323	-0.12446	-0.0321352	0.126473	0.160278	0.199236	-0.0800929	0.133072	0.107487	0.0979464	-0.065877	0.0529096	0.12603	-0.0224845	0.152411	-0.202379	0.183978	0.0882696	0.052624	-0.0733634	0.108547	0.00109158	-0.00339646
AATTATGA	0.092883	0.0437448	0.214197	0.137166	0.27371	0.21689	0.209211	0.127492	0.1191	0.14263	0.188988	0.181982	0.264584	0.150253	0.234527	0.234938	0.291251	0.235713	0.200284	0.322625	0.0972462	-0.0154591	0.114711	0.253206	0.00666372	0.105282	0.269214	-0.0327494	0.115333	0.158588	0.188971	0.155312	0.0327743	0.132782	0.00468739	0.0907226	0.019708	0.0386035	0.123826	0.0655457	0.0798643	0.0385602	0.114526	0.187047	0.0689517	-0.0286488	0.0721131	0.0550534	0.0453808
AATTATGC	0.120507	0.0850408	0.133951	0.0958988	0.165945	0.15931	0.206533	0.0131062	0.0601907	0.120013	0.106988	0.129591	0.238307	0.0935141	0.197504	0.0536305	0.178022	0.164969	0.168491	0.267809	-0.168114	0.120541	0.103276	0.154389	0.0506069	0.0679735	0.294288	-0.100048	0.0646278	0.0522693	0.0644707	0.0161062	-0.090565	0.0756099	0.14004	0.0701553	0.0512554	0.00479494	0.0816871	0.110018	0.114658	-0.103231	0.136588	0.153491	0.22046	-0.136327	-0.0478189	-0.176773	-0.0597389
AATTATGG	0.153426	0.0941251	0.151492	0.0456369	0.211647	0.204019	0.269389	0.0573797	0.193644	0.187858	0.158188	0.220688	0.241719	0.148171	0.110867	0.217042	0.1862	0.107283	0.206272	0.310826	-0.138567	-0.0828544	0.156474	0.263262	0.00997719	0.167051	0.406284	0.0500204	0.034155	0.157032	0.142307	0.116548	0.035178	0.177576	0.139695	0.10117	-0.131882	0.199034	0.443845	0.179318	0.198532	-0.0612534	0.153101	0.17479	0.0910273	0.0238326	0.199371	0.0622398	0.242205
AATTATGT	0.203274	0.0529567	0.207864	0.0766796	0.244603	0.219979	0.268168	0.196951	0.173376	0.236212	0.292444	0.253587	0.265514	0.191945	0.207641	0.221083	0.245848	0.202613	0.254191	0.332191	0.0292353	0.0336668	0.20135	0.222846	0.135008	0.0851129	0.234274	0.0186431	0.0432581	0.171315	0.166936	0.13816	-0.0693946	0.180632	0.198109	0.13541	-0.0537501	0.119266	0.198614	0.0343949	0.157525	0.113621	0.11513	0.236541	0.102677	0.04739	0.0631947	-0.0620938	0.0456305
AATTATTA	0.11435	0.0658839	0.19889	0.11219	0.24888	0.189881	0.26273	0.121926	0.282367	0.250095	0.372822	0.204834	0.247597	0.175611	0.229824	0.268832	0.179969	0.195944	0.400721	0.439807	0.0828319	-0.0251431	0.068786	0.311714	0.0602683	0.0843552	0.36626	-0.0225043	0.161492	0.0966568	0.216887	0.164917	-0.087922	0.0790206	0.0843863	0.0284612	0.00304923	0.0588377	0.132676	0.253067	0.211941	-0.147187	0.158145	0.263052	0.180661	0.00328505	0.0265702	-0.0439894	-0.0693931
AATTCAAC	0.119707	0.0599256	0.082058	0.14922	0.107394	0.118932	0.141259	0.126783	0.126963	0.154354	0.0934621	0.0853485	0.11878	0.0842157	0.13137	0.135505	0.0750929	0.12341	0.170843	0.212525	-0.0443716	-0.0663834	0.0842843	0.26097	0.0482248	0.0604463	0.069146	0.0495134	0.159336	0.0162631	0.140266	0.180062	0.0223442	0.0435614	0.073566	0.0403808	-0.0184105	-0.0390074	0.0654031	0.139935	0.146074	-0.0991173	0.124145	0.0555501	0.15558	-0.0476564	0.0571403	-0.00427152	0.056436
AATTCCAG	-0.0134267	0.0476338	0.0266775	0.00230113	0.0322868	0.0830231	0.128782	0.0339869	0.116897	0.0463672	0.120924	0.0255122	0.0565851	-0.0435241	0.104055	0.097998	0.0738863	0.130805	0.0707207	0.212002	-0.131457	0.0540046	0.0305708	0.150377	-0.0308194	-0.0216521	0.233052	0.033119	-0.0226336	-0.146728	-0.0332156	0.458604	-0.107252	0.0782416	0.105163	0.0816204	-0.0420135	-0.125926	-0.0403442	0.105757	-0.0165884	-0.0508139	0.0245774	0.0347157	-0.0415982	-0.114601	0.389267	0.00651569	0.0353439
AATTCCCG	0.463344	0.059015	-0.023362	0.00113766	-0.00919349	-0.115902	-0.0128167	0.00353364	-0.0301383	-0.0206273	0.122875	0.00380634	-0.0622245	0.0136481	-0.00705852	0.0867339	-0.112373	-0.081919	0.0804762	0.1564	-0.0177316	-0.153529	-0.0204452	0.0350779	-0.0874259	0.0694771	0.19864	-0.0743419	-0.0192822	0.0345402	-0.012412	0.324194	-0.0783932	-0.0419971	0.0020019	-0.0137366	-0.143378	-0.0979789	0.020859	-0.0633096	-0.0652377	-0.0546441	0.029791	-0.0023456	-0.121608	0.00190683	0.281254	0.101408	-0.0464276
AATTCGTA	0.177306	0.0602725	0.171034	0.0449133	0.239714	0.155138	0.267992	0.0436597	0.166231	0.0994552	0.187676	0.184969	0.218832	0.1728	0.237313	0.470492	0.114164	0.214128	0.179757	0.276224	-0.122525	0.0263201	0.0184352	0.272393	0.0265826	0.101844	0.23112	-0.0646789	0.0426061	0.135342	0.146413	0.280537	-0.0824572	0.152915	0.189374	0.152267	-0.0342999	0.121976	0.0854121	0.159748	0.0839659	-0.237642	0.158922	0.103419	0.169628	-5.62e-05	-0.00997382	-0.0467149	-0.0645271
AATTCTCG	0.462347	-0.00816429	0.000867637	0.0103667	0.074294	-0.0355052	0.141998	-0.0847388	0.142053	-0.034069	0.034217	0.0117671	0.0267072	-0.021662	-0.0204629	0.144348	-0.0395861	-0.0373834	0.0896661	0.151783	-0.00984913	-0.180869	-0.0270986	0.107715	-0.147603	-0.029849	0.188218	-0.106834	0.0343893	-0.0792639	0.00930732	0.39969	-0.111944	-0.0111419	-0.0688973	0.0293577	-0.234462	-0.0344887	0.0324461	0.000829896	-0.00558011	-0.131221	0.0271854	0.0532995	-0.00876824	-0.203249	0.199141	-0.0470927	-0.0860292
AATTCTGA	0.0202028	0.0241216	0.0537988	-0.076976	0.0935595	0.122962	0.129362	0.0344719	0.106604	-0.0134234	0.123547	0.098656	0.196228	-0.00921682	0.0974572	0.0635345	0.128285	0.155116	0.0826384	0.198293	-0.0295829	-0.138782	0.121982	0.197894	0.0352704	0.00796378	0.284944	-0.0929139	-0.00947434	0.0351072	0.122393	0.253954	0.0415489	-0.0195071	-0.0744693	0.0712232	-0.0789935	-0.0364385	0.0865095	0.07197	0.0491404	-0.171227	0.142531	-0.0311379	-0.0341828	-0.0365889	0.109519	-0.0102975	-0.056903
AATTGAAT	0.0697782	-0.0890485	0.0476302	0.0387115	0.0282376	0.0872571	0.123572	-0.0718357	-0.00511119	-0.116416	0.111526	0.0640804	0.137778	0.0751184	0.0890039	-0.00749954	-0.0293068	0.0506675	0.094215	0.180926	-0.132014	-0.125933	0.0953028	0.255732	0.0036128	-0.0387312	-0.0783808	-0.21766	-0.0265262	0.08645	0.00309734	0.087236	-0.0290509	-0.0539057	0.0838186	0.185947	-0.0196838	0.0237366	-0.00862884	0.017122	0.0486934	-0.206286	0.0099555	0.0356003	-0.0117992	-0.107187	-0.00218096	-0.0486646	-0.170285
AATTGACC	-0.0493319	0.119171	0.0322829	-0.0520075	0.0507017	-0.0116699	0.0638924	0.12703	0.0833409	0.182607	0.0322134	0.0419897	0.0402409	0.0130833	-0.0143134	0.125174	-0.00154262	0.0546358	0.0952431	0.0183922	-0.0568263	-0.0356221	-0.0184687	0.0352955	-0.016762	0.0487104	0.268037	0.0322618	-0.00773899	-0.0984852	-0.010984	0.0151542	0.474108	0.0456314	0.00488694	-0.00540772	-0.106985	0.047718	0.112353	0.066149	0.0139111	0.100857	0.173569	-0.12996	-0.0891444	0.18735	-0.101763	-0.163123	-0.112496
AATTGAGG	0.120827	0.0246461	0.116489	0.125791	0.0568875	0.0493692	0.139302	-0.017359	0.0771256	0.103449	0.100354	0.102967	0.141275	0.0354566	0.130292	0.178704	0.0136391	0.0846721	0.160869	0.156306	0.468727	0.0138882	0.103598	0.201433	0.00676314	0.0251906	0.250715	0.0289529	0.0694589	0.170582	0.156493	0.11325	0.0650313	-0.0337707	0.13369	0.110613	0.000347361	-0.0809585	0.0341868	0.124625	0.00938656	-0.076867	0.205426	0.14543	-0.00267091	0.0923691	0.0546631	0.0757141	-0.0539286
[truncated: 4,926 more rows]
[truncated: 81 more columns]
